# Supplementary material for: Integrative Analysis of Metabolomic and Transcriptomic Data Reveals the Mechanism of Color Formation in Corms of Pinellia ternata
Source: Int J Mol Sci. 2023 Apr 28;24(9):7990. doi: 10.3390/ijms24097990 (PMC10178707; doi:10.3390/ijms24097990)
Supplement: Supplementary file 1 [file ijms-24-07990-s001.zip]

Archive with 7 entries (7 files):
- Figure S1.pdf
- Figure S2.pdf
- Figure S3.pdf
- Figure S4.pdf
- Figure S5.pdf
- Figure S6.pdf
- Supplementary Tables.xlsx
