# Supplementary material for: Integrative Analysis of Metabolomic and Transcriptomic Data Reveals the Mechanism of Color Formation in Corms of Pinellia ternata
Source: Int J Mol Sci. 2023 Apr 28;24(9):7990. doi: 10.3390/ijms24097990 (PMC10178707; doi:10.3390/ijms24097990)
Supplement: Supplementary file 1 [file ijms-24-07990-s001.zip › Supplementary Tables.xlsx]

## Sheet: Table S1
Table S1. Flavonoids components and their relative contents detected in epidermis and fresh of red and yellow corms of P. ternata.
Class	Index		Compounds	Relative Quantity
				Rf_1	Rf_2	Rf_3	Re_1	Re_2	Re_3	Yf_1	Yf_2	Yf_3	Ye_1	Ye_2	Ye_3
Tannin	mws0024	125	Gallic acid	9	9	9	111270	134380	125230	9	9	9	178650	117890	175180
	pme0309	124	3-O-Methylgallic Acid	22854	14794	9727.9	73348	81459	66633	11726	6158	7265	53842	47469	49364
	Lmyn002788	124.02	Methyl gallate	71694	27571	12349	176530	203890	162110	20842	16342	11428	146040	132620	125440
	Lmqn004838	299.99	3-O-Methylellagic acid	525.45	862.47	1147.6	12240	10998	10871	1053.5	2392.9	1103.9	14374	10140	13312
	Lmfp001509	153.02	1-O-Galloyl-rhamnose	33317	30363	27880	24157	22300	21253	37103	28950	36684	50047	48384	49037
	pmn001513	125	Digallic Acid	13424	17790	18556	35493	34440	42373	18873	20388	12320	31553	30544	36342
	Zmhn001703	169.02	5-O-Galloyl-D-hamamelose	46741	45728	66111	205220	208790	186900	16846	29980	24668	146260	96298	97261
	pmn001518	169.01	1-O-Galloyl-D-glucose	167910	132980	172210	479270	517030	510460	240770	231880	210280	1293600	1207200	1393500
	Lmfn000604	169.01	6-O-Galloyl-D-glucose	43117	47918	60847	208660	207220	180670	20293	25925	25792	148410	99877	114920
	Hmln000659	169.01	3-O-Galloyl-D-glucose	56177	49555	66363	199050	222250	173850	27786	37406	29939	140410	89129	121030
	Hmln000873	169.01	2-O-Galloyl-D-glucose	26455	18735	30111	42983	46421	56665	7873.8	6939.3	9822.8	67516	58692	48831
	Cmsn000894	211.03	7-O-Galloyl-D-sedoheptulose	9	9	9	10144	8336.5	14783	9	9	9	11829	14316	11691
	Wmhn003618	301	Galloyl-ellagyl-glucose	9533	3229.2	9	9	9	9	9	9	9	9	9	9
	pmn001648	411.1	Cinnamtannin D1	941760	1060400	1669500	3020100	2979700	4089700	851530	876100	937520	2964200	3683600	3228600
	HJN043	711.14	Cinnamtannin B1	945100	1076800	1560100	3497400	2937600	3738200	908050	880880	936100	2983200	4241600	3550100
	pmn001649	1001.2	Cinnamtannin A2	2798.7	5622.5	6480.4	5492.5	3673.7	13982	4878.1	3500.3	7665.9	19528	21945	21931
	pmn001650	575.1	Cinnamtannin B2	2714.3	2495.8	5116.7	7743.5	9726.4	19705	4966.5	4406.2	3602.2	18804	29231	23270
Proanthocyanidins	pme0432	285.01	Procyanidin A2	5907.6	6652	9515.8	76079	80356	111110	4464.9	4468.3	5375.4	62093	124910	84875
	mws0836	425.1	Procyanidin B1	9293.4	8812.3	13355	15087	16315	36876	10388	8934.3	10454	33315	44843	50461
	pme0434	407.1	Procyanidin B2	2282700	2516700	4077400	2607900	2316100	6459500	2423900	2194400	2670800	6923500	11680000	9061100
	pme0436	407.1	Procyanidin B3	2054500	2404200	3628100	2320600	2096100	6806200	2330600	2081700	2452000	6757600	9895500	7778600
	pmn001667	407.1	Procyanidin B4	430320	477940	842950	409090	525140	1488800	414270	429350	536540	1233100	1877800	1554200
	pmn001647	713.2	Procyanidin C2	34019	35890	64220	65899	87128	155010	35778	29141	35791	183830	275510	219320
	pmn001646	577.1	Procyanidin C1	99114	130520	163540	113560	103810	323090	146500	143010	154190	327750	477000	406550
Isoflavones	mws0037	252	Formononetin (7-Hydroxy-4'-methoxyisoflavone)	553.43	981.32	1342.6	11030	10465	9158.1	1421.4	1358.9	1161.7	10739	10207	11153
	mws0918	268	Prunetin (5,4'-Dihydroxy-7-methoxyisoflavone)	9	9	9	61629	44831	12759	9	9	9	136620	20918	111710
	Lmdp003110	243.07	2,6,7,4'-Tetrahydroxyisoflavanone	26843	22894	26251	29653	31485	54866	14060	15535	22660	64290	67933	74498
	MWSHY0063	271.06	Sophoricoside	199240	205900	251770	531840	598020	1190500	87841	161680	111430	440780	601360	474020
	Lmgp004731	271.06	Genistein-7-O-galactoside	164190	200880	289090	546920	563370	1145700	69334	144870	113550	444220	662690	432600
	Lmgp003335	271.06	4',5-Dihydroxyisoflavone-7-O-galactoside	202970	194870	269780	520590	644390	1192100	52918	157580	112800	434210	644200	461360
	pmp000413	283.06	Genistein-8-C-glucoside	39546	56167	57516	1552100	1633600	2040300	41726	68745	29187	662510	584170	601970
	Lmgp004474	271.06	Genistein-7-O-galactoside-rhamnose	1949900	1895500	1456100	10874000	11595000	9090700	2054600	2769900	2161800	13158000	10081000	12628000
	Lmhp003217	317.06	2'-Hydoxy,5-methoxyGenistein-O-rhamnosyl-glucoside	7416.2	11974	59588	53446	82748	23592	34105	41648	16996	95803	59068	102760
Flavonols	MWSHY0051	153.02	Kaempferol (3,5,7,4'-Tetrahydroxyflavone)	9	9	9	62937	66355	64713	9	9	9	7587.1	9081.5	8839.3
	Lmjp004941	286.05	Rhamnocitrin (7-Methylkaempferol)	27969	17003	52780	1167400	1657100	1942000	15345	13543	40621	386170	306410	207610
	pme3514	151	Quercetin	26663	22334	34856	387730	528720	548600	24083	22444	9564.3	64047	79716	70502
	mws1326	211.4	Herbacetin	9	9	9	6332.1	6645.6	10256	9	9	9	11331	10485	10136
	Lmmn004912	271.02	3-O-Methylquercetin	9	9	9	32630	16772	26498	9	9	9	6356.5	16199	9510.4
	mws0988	165	Rhamnetin (7-O-Methxyl Quercetin)	9	9	9	9747.5	10980	13772	9	9	9	9	9	9
	mws0066	151	Isorhamnetin	10195	13732	18697	296890	295590	209450	8497.8	9370.2	2093.5	103650	64313	90835
	mws0032	153	Myricetin	737.16	737.52	365.34	8144.8	15936	6566.4	3283	3828.8	1884.6	23434	18102	19137
	mws0917	314	3,7-Di-O-methylquercetin	9	9	9	34761	24736	15727	9	9	9	7587	9254.4	26008
	Hmgp004006	316.05	Ombuin (4',7-Dimethoxy-3,3',5-Trihydroxyflavone)	1105.9	450.43	1221.3	3790	6079.1	1470.4	296530	4646.3	20720	6790.7	89662	693160
	mws1003	151	Laricitrin	3917.1	6827.6	3141.6	48602	46531	22556	6203.4	6696.1	2512.5	49950	36387	46906
	Lmfn004235	161.02	Myricetin-3,7,3'-trimethyl ether	62416	137950	106730	243020	254190	218270	65321	65346	61103	172470	154410	327470
	mws0089	285.04	Kaempferol-7-O-glucoside	311800	462630	669630	527460	501390	1082300	311310	381070	391890	872650	1302300	1034100
	mws0913	285	Kaempferol-3-O-galactoside (Trifolin)	321220	449310	710130	441090	396900	970110	281530	338600	385670	797450	1241600	871920
	MWSHY0136	287.06	Kaempferol-3-O-glucoside (Astragalin)	755260	884320	1294700	972260	866460	2002500	499160	688790	820020	1894700	2488300	2089900
	mws0045	303.05	Quercetin-3-O-rhamnoside(Quercitrin)	5517.8	5566.5	11135	5441.1	8354.8	2779	7373.2	2120.2	6260.5	693.5	4188	21051
	Lmmn004625	287.06	Dihydrokaempferol-7-O-glucoside	8608.8	7448.3	10457	86862	93157	95636	8801.4	4264.3	7905.9	45797	28841	43959
	Lmzn001894	285.04	Kaempferol-3-O-glucuronide	9	9	9	10750	8801.9	9	9	9	9	15158	11961	11235
	Lmmp004257	317.06	6-C-Methylquercetin-3-O-rhamnoside	10158	7939.2	5518.1	152930	100730	2254.2	6488.9	4887.5	3705.2	54658	37948	54367
	Lmpn006208	315.05	8-Methoxykaempferol-7-O-rhamnoside	5184.8	4203.3	4520.8	44559	47423	46481	3136.7	3717.8	4904.2	59597	41716	50020
	mws1329	300.7	Quercetin-7-O-glucoside	208070	186580	199690	144350	135850	160100	122040	91711	100410	140410	179600	213990
	MWSHY0046	303.05	Quercetin-3-O-glucoside (Isoquercitrin)	96576	78906	150950	75818	111260	72976	93827	77430	69366	136290	145260	217270
	pmp001309	303.1	6-Hydroxykaempferol-7-O-glucoside	54883	100950	79008	367150	404070	337510	61934	80538	30868	148720	103810	142740
	mws0856	301	Spiraeoside	244170	216070	230110	148140	187370	173650	119990	98737	124960	142170	227390	250240
	MWSHY0113	303.06	Quercetin-3-O-galactoside (Hyperin)	77324	107750	121790	79936	71504	104910	96879	82206	73040	121040	211000	162220
	pma0214	317.1	6-C-Methylquercetin-3-O-glucoside	16520	7073.5	26772	223980	111650	226580	24391	41681	17322	70346	34961	74118
	Hmlp002821	319.04	Myricetin-3-O-glucuronide	9	9	4593.5	42332	48587	70654	9	9	9	52669	90580	50780
	Lmmp003817	287.05	Kaempferol-3-O-(6''-malonyl)glucoside	6655.8	4997.5	4955.9	12813	19950	18191	1659.1	2993.4	8338.9	14580	10749	8026.1
	pme2493	287.1	Kaempferol-3,7-O-dirhamnoside (Kaempferitrin)	238440	268390	309640	64195	89444	234060	196010	215820	208060	158740	278250	255420
	Lmfn004769	301.03	Quercetin-3-O-(4''-O-galloyl)arabinoside	9	9	9	9250.6	9423.9	12692	9	9	9	10195	5777.5	10369
	MWSslk254	287.06	Kaempferol-3-O-glucorhamnoside	1869200	2140400	2939500	9599700	11232000	12725000	1568400	1861600	1582800	5864900	6948200	6540400
	pme1605	285	Kaempferol-3-O-robinobioside(Biorobin)	34018	179180	77981	778200	684500	5335.3	138550	50298	17326	294910	212550	370130
	Lmsp004670	287.06	Kaempferol-3-O-glucoside-7-O-rhamnoside	2155100	1826700	2947100	10245000	9620000	12899000	1718900	1873900	1669900	6536100	7432000	7280800
	Lmjp002867	287.05	Kaempferol-3-O-neohesperidoside	2107100	2026100	3165400	10569000	11304000	12979000	1746700	1831100	1694300	6522400	7779300	6677600
	MWSHY0050	287.05	Kaempferol-3-O-rutinoside(Nicotiflorin)	2096800	2373300	3307900	11069000	10217000	12953000	1487800	1814200	1731700	5980000	7330300	6918600
	pmn001583	300	Quercetin-3-O-robinobioside	550580	1327300	1885300	7594000	9367600	6110600	664180	716060	388840	2309500	1598900	1682400
	Lmbp002336	303.05	Quercetin-3-O-(2''-O-rhamnosyl)galactoside	13869	30592	41502	108040	97250	117610	10782	5761.5	9328.1	29605	21162	21556
	MWSHY0067	303.05	Quercetin-3-O-rutinoside (Rutin)	1800900	3069400	3603600	9735300	11775000	8689000	1379700	1325000	801020	2824800	2231800	2492000
	Lmsp004166	303.05	Quercetin-3-O-glucoside-7-O-rhamnoside	1590000	2988100	3799100	9459400	10437000	8757200	1305000	1537500	701500	2797300	2168500	2053800
	pmb0711	303.1	Quercetin-7-O-rutinoside	1774900	2636000	3551700	10540000	10677000	8521600	1553400	1456300	801890	2734700	2052900	2447300
	HJN051	315.05	Tamarixetin-3-O-rutinoside	1479.7	333.42	5634	8748.4	5888.4	1744.5	22009	3966.3	2804.8	9817.6	11742	53729
	Lmmp002463	317.07	Sexangularetin-3-O-glucoside-7-O-rhamnoside	26151	11982	89608	76194	77981	9791.5	32899	59213	26417	99887	78526	104780
	Lmsp004721	317.07	Tamarixetin-3-O-glucoside-7-O-rhamnoside	961390	1396800	1681000	5923600	6546700	6545000	805460	1338700	487140	2584000	1493400	1969200
	MWSHY0064	317.07	Isorhamnetin-3-O-neohesperidoside	969130	1340400	1708000	6126900	6685400	6513200	780900	1173700	458730	2436000	1585300	2052800
	Lmmp002963	317.06	6-C-Methylquercetin-3-O-rutinoside	887260	1305200	1674900	6157500	6565000	6820000	753970	1192100	503940	2764900	1497800	1796700
	pmp001310	303.1	6-Hydroxykaempferol-3,6-O-Diglucoside	9	9	15827	30312	31036	9	9	9	9	9	9	9
	Hmln001836	489.12	Kaempferol-3-O-(6''-Acetyl)glucosyl-(1→3)-Galactoside	3817.4	3871.1	2177.4	12217	7713.9	19630	4694.1	6104.2	3827.3	14906	14548	11678
	mws1035	433	Kaempferol-3-O-robinoside-7-O-rhamnoside (Robinin)	33142	34844	19895	53039	55800	1472	53463	52104	34985	85512	65800	76656
	Hmcp001618	449.1	Quercetin-3-O-(2''-O-Xylosyl)rutinoside	20190	15309	13912	32282	45823	55905	12854	16807	10911	51504	41282	40816
	pmp001105	287.06	Kaempferol-3-O-neohesperidoside-7-O-glucoside	10986	10644	11004	6633.4	6324.9	3500.3	13341	15726	12911	24525	19897	20648
	Lmsp002982	303.05	Quercetin-3-O-sophoroside-7-O-rhamnoside	1698.9	4470.3	5124.9	35222	37315	9448.8	1963.1	1416.1	1752.8	5317.1	4177.2	3437.7
	Lmqp002170	449.11	Kaempferol-3-O-sophorotrioside	8176.2	121500	21379	12794	15355	6009	10787	3341.8	3568.2	4931.1	2949.4	9153.2
	Lmmp002334	303.05	Quercetin-3-O-rutinoside-7-O-glucoside	25545	20165	29292	25735	31503	19746	32418	22551	28953	37887	18811	30457
	pmp001313	303.1	6-Hydroxykaempferol-3,6-O-Diglucoside-7-O-Glucuronic Acid	9	9	9	2949.9	4088	3632.9	9	9	9	4011.9	4227.5	4168.4
Flavonoid carbonoside	MWSHY0181	313.07	Apigenin-8-C-Glucoside (Vitexin)	70824	93798	122070	1429900	1350800	1316600	95370	137350	54563	741410	451230	549270
	MWSHY0008	283.06	Apigenin-6-C-glucoside (Isovitexin)	9495.5	3154.5	15141	266620	447420	643990	5962.2	10707	11974	127210	135620	79028
	pme1611	313	Isohemiphloin	16463	16194	31906	303090	293210	313290	19418	30447	13928	132530	120380	128670
	mws1608	357.1	Luteolin-6-C-glucoside (Isoorientin)	49733	179160	172880	1175500	1292700	1412800	221150	64144	77194	330620	147360	253940
	mws1299	299.2	Luteolin-8-C-glucoside (Orientin)	11665	48726	35531	210480	251450	245450	47982	20538	14107	36216	36716	65696
	HJAP011	343.08	Chrysoeriol-8-C-glucoside (Scoparin)	9	9	9	120140	159780	109380	9	9	9	47839	38574	32005
	Lmnp002845	343.09	Hispidulin-8-C-glucoside	10238	14096	3164	115580	105870	75330	9440	9	9	40868	25975	17248
	Lmtp002942	499.12	Apigenin-6,8-di-C-arabinoside	6474.5	11727	2806.2	102550	110400	71042	12573	33964	8890	66086	77616	88894
	Lmtp002822	499.12	Apigenin-6-C-arabinoside-8-C-xyloside	11324	23449	8476.8	138610	121630	71215	15327	16978	6470	76932	57408	116370
	pmp001110	517.13	Apigenin-6-C-xyloside-8-C-arabinoside	27749	41296	26875	73480	72354	96557	25030	35419	27408	90122	75658	86670
	Lmhp002832	411.11	Chrysin-6-C-arabinoside-8-C-glucoside	14885	18840	9298.1	140520	117610	123570	27080	32268	14147	129540	90239	121600
	mws1292	409.09	Isoschaftoside	937530	1009900	754280	4415800	4684900	4364000	1141500	1208500	743530	4252100	3465600	3777400
	mws1660	529.13	Schaftoside	85311	97168	73128	163690	237910	313650	109510	105150	87951	209470	176530	185960
	Lmnp102580	433.11	Apigenin-6-C-(2''-xylosyl)glucoside	353280	399950	223800	1464400	1463200	1696000	359330	395150	259680	1595900	1223600	1215100
	pmf0381	353	Vicenin-3	52112	66037	50296	252640	283630	286210	61700	65636	36826	253970	163650	217720
	Lmnp202580	433.11	Apigenin-8-C-(2''-xylosyl)glucoside	420780	374260	250110	1449600	1731000	1733000	367530	417320	241050	1428800	1307100	1198300
	Lmtp002474	427.1	Apigenin-6-C-(2''-glucosyl)arabinoside	5480500	6087600	5369000	12975000	13669000	16990000	5816600	5910100	4621600	11917000	12005000	14099000
	Lmtp002642	457.11	Apigenin-8-C-(2''-glucosyl)arabinoside	287980	345460	198770	1257700	1225700	1355500	329040	352020	234410	1334300	1076100	1035700
	pmp000236	367.1	Apigenin-6-C-glucoside-8-O-xylcoside	82878	103210	53542	224270	238850	343370	114240	130910	38370	270690	311790	387870
	pmp000237	283.06	Apigenin-6-C-(2''-glucuronyl)xyloside	32423	33361	48714	38457	43011	73877	35040	32541	31151	49158	61162	64136
	pmp001111	561.16	Violanthin	93332	163600	143770	496630	605690	718340	101360	227400	71886	404020	388270	389820
	pme3227	433	Vitexin-2''-O-rhamnoside	11223	38827	26446	109170	140250	147270	27782	34428	13688	131130	68786	94303
	pmb0631	515.4	Orientin-6-C-arabinoside	51594	93700	88639	423470	572520	415980	54863	37543	27858	194620	99497	224570
	pmb0636	431.3	Orientin-7-O-arabinoside	45424	53287	58013	337340	420270	266410	44953	36222	10249	145020	122650	169000
	pmp000238	383.07	Luteolin-6-C-arabinoside-7-O-glucoside	9	9	9	70157	85457	77323	9	9	9	30818	31614	28148
	pmp001106	577.16	Vitexin-2''-O-glucoside	502770	666870	604380	3701000	4780000	5470400	502630	1005000	451450	3245300	2773900	3171200
	pme1665	311	Isovitexin-7-O-glucoside(Saponarin)	21434	21712	53637	14087	38916	43579	9086.3	15674	14786	50846	86218	106510
	Lmnp002413	449.11	Luteolin-6-C-rhamnoside-7-O-glucoside	16001	92595	43490	282290	265070	9	87841	37051	11426	98578	84386	150830
	mws1073	457.2	Apigenin-6,8-di-C-glucoside (Vicenin-2)	1358200	1607500	1589400	9832700	12105000	13664000	1334400	2731500	1172300	8593900	6561500	7708300
	pmp000126	593.2	Luteolin-6,8-di-C-glucoside	13724	26423	33042	247600	316810	196320	9633.8	57994	16573	137460	71321	66484
	pmb0665	465.1	Orientin-7-O-glucoside	44670	73944	95681	226080	275740	190980	53232	41045	22606	75369	39040	52196
	pmb0624	431.3	Isoorientin-7-O-glucoside	15471	16901	21029	92858	102780	30964	17117	17251	4145.4	43724	31935	33095
	pmb2977	431.3	Chrysoeriol-8-C-arabinoside-7-O-rutinoside	9	3728.7	2925.1	19032	27683	43489	3100.5	9	9	2571.9	3375.5	9
	pmb2981	563.2	Vitexin-7-O-rutinoside	110980	102970	209060	349260	340460	379630	99764	93098	117880	519530	510370	654420
	pmb0672	463.1	Apigenin-6-C-glucoside-7-O-(6''-feruloyl)glucoside	4001.2	9	9	42417	74279	121900	4810.8	6354.8	9569.2	10369	22388	16007
Flavones	mws0040	153	Chrysin	9	9	9	25268	47487	72613	9	9	9	8694.6	9348.7	9866.5
	Lmqn001795	249.05	5-Hydroxy-7-methoxyflavone	9	9	9	8739.1	11775	8826.2	9	9	9	23686	9577.6	16437
	mws1662	226	Tectochrysin	9	9	9	3503.8	6381.7	9921.8	9	9	9	2662.4	1985.1	2051.4
	Lmyn006227	151	Galangin (3,5,7-Trihydroxyflavone)	30043	24379	61361	745500	809130	924420	34615	23794	10551	424540	340500	395500
	pmp000571	153.01	Apigenin; 4',5,7-Trihydroxyflavone	8130.6	7247.7	15727	171070	196540	217310	10798	6323.3	1508.1	117070	94544	101680
	pmp000344	243.06	3',4',7-Trihydroxyflavone	9	9	9	10597	12130	15017	9	9	9	6763.7	3082.7	6152.8
	mws1178	134.8	Vestitol	9	9	9	3986.1	3351.1	22664	9	9	9	6277.4	7626.1	4184.5
	mws0051	270	Acacetin	9	9	9	7455.2	6644.6	3023.3	9	9	9	16344	2298.1	12832
	mws0129	270	Genkwanin (Apigenin 7-methyl ether)	9	9	9	7516.4	3748.8	1438.5	9	9	9	12984	3318.4	14690
	MWSHY0058	153.02	Luteolin (5,7,3',4'-Tetrahydroxyflavone)	9	9	9	8110.9	6425.8	7148.8	9	9	9	2663.7	2513.9	3102.1
	Zmhn003257	284.04	5,7,2'-Trhiyroxy-8-methoxyflavone	62188	64484	153860	3539500	4750600	5530900	44830	44744	64971	1088600	846380	637810
	MWSHY0069	286.05	Hispidulin (5,7,4'-Trihydroxy-6-methoxyflavone)	24393	18336	51792	1133100	1645800	1881900	13432	16074	39526	387870	299220	204800
	MWSHY0009	286.05	Diosmetin (5,7,3'-Trihydroxy-4'-methoxyflavone)	25197	20826	47410	1168300	1693200	1942700	18887	16918	36596	381980	307200	222180
	Smdp009834	181.05	Methylfarrerol	9	9	9	2650	1900.8	3605.6	9	9	9	1649.8	1258.2	1609.3
	mws2627	285.04	Tamarixetin (3,3',5,7-Tetrahydroxy-4'-Methoxyflavone)	3021.3	2179.1	2673.9	40832	46353	29312	1670.8	1813.8	705.9	14574	11420	12589
	pmp000003	302.04	Nepetin (5,7,3',4'-Tetrahydroxy-6-methoxyflavone)	9	9	9	3537	5557.1	3372	9	9	2741.8	7664.8	15933	5980
	Lmzp004885	315.05	Tricin (5,7,4'-Trihydroxy-3',5'-dimethoxyflavone)	794.31	9	9	4130.5	5104.3	5852.1	9	9	9	4345	6252.9	6341.4
	Hmhp005160	316.05	Rehderianin I	1139.1	1592.4	3640.2	29194	38992	31738	3700.1	2769.9	102710	65280	109560	46717
	Lmzp003012	313.11	3-Hydroxy-4',5,7-Trimethoxyflavanone	8702.3	8293.9	18892	21201	41384	96903	3448.6	1127.1	1177.9	14650	27139	35312
	MWSHY0128	313.08	5,7,8,4'-Tetramethoxyflavone	2639	2221.7	2438.8	4475.2	2876.9	4608	3111.8	2387.7	1200.8	891.74	2465.6	1595.7
	MWSslk060	330.08	Eupatilin (5,7-Dihydroxy-3',4',6-Trimethoxyflavone)	3842.2	2975.6	11700	100270	135790	139070	12691	9101.3	184340	359160	506180	287360
	Hmhp005846	330.07	Tenaxin I	2708.5	2378.9	8339.2	97943	126840	137710	12206	7238.2	176570	348510	479030	286770
	mws1002	330	Syringetin	9	9	9	10359	10567	9900.2	9	9	9	14199	12740	13912
	Lmcp007155	343.08	3',4',5',5,7-Pentamethoxyflavone	2377.2	2377.4	1985.2	2692.6	1927.3	4086.7	1198.7	1904.9	1293.2	1755.5	1573.5	1748
	MWSHY0027	343.09	Tangeretin (4',5,6,7,8-Pentamethoxyflavone)	31620	27818	22524	58014	34616	38594	17812	17618	14200	19300	22057	16664
	pmp001076	343.08	Isosinensetin	4789.7	4381.3	4447.5	7432.5	4561.6	5193.5	3404.3	2789.3	3866.9	2028.7	2728.2	1678.6
	MWSHY0178	312.11	Sinensetin (5,6,7,3',4'-pentamethoxyflavone)	1350.3	1096.7	959.97	1815.2	1373.8	1442.4	434.73	1173.1	514.14	760.83	347.19	1341
	MWSHY0096	342.07	Chrysosplenetin (Quercetagetin-3,6,7,3'-tetramethyl ether)	9	9	9	2795.2	4725.2	5517.6	9	9	9	9485.1	11867	8287.8
	Zmjp009119	345.06	5,4'-Dihydroxy-3,6,7,3'-tetramethoxyflavone	9	9	9	1858.1	3599.4	2418.3	9	9	1904.7	6850.6	9734.6	7384.3
	Hmmp007513	345.06	5,7-Dihydroxy-6,3',4',5'-tetramethoxyflavone (ARfeanoflavone)	9	9	9	3139.7	2561	4905.8	9	9	2349.3	7216	8598.9	6641.2
	MWSHY0152	342.07	Casticin (5,3'-Dihydroxy-3,6,7,4'-Tetramethoxyflavone)	9	9	9	2944	3217.9	5234	9	456.65	2336.7	11019	12356	8224.4
	Hmxp007703	211.06	5,7,8,3’,4’-Pentamethoxyflavanone	4597.8	4681.8	3388.9	3558.3	3047.5	2257.1	2622.5	2343.1	2353.7	1089.2	1123	840.74
	pmb0681	367.08	Apigenin-8-C-Arabinoside	9	9	9	77427	99830	136730	9	9	9	51633	42742	41594
	mws0043	373.1	Nobiletin (5,6,7,8,3',4'-Hexamethoxyflavone)	88086	72476	58694	106890	67119	68888	43316	44273	34665	32365	35233	26019
	pmb3031	313.1	Tricin-4'-O-glycerol	1783.9	3242.3	2339.2	29801	30303	31701	3264	3404.4	2095.3	45542	39290	39823
	mws0071	269.05	Apigenin-4'-O-rhamnoside	1778.8	3212.2	1344	32182	26089	5097.8	6558.8	8229.1	3264.3	82923	50570	68280
	Hmgp003664	381.1	Apigenin-6-C-rhamnoside	9	9	9	21985	16649	25070	9	9	9	10072	11060	9206.8
	Lmbp003668	287.05	Kaempferol-3-O-arabinoside	13968	6196.7	13238	41332	53257	60766	4465.1	11960	16134	34132	24739	52466
	Lmyp004617	257.08	Pinocembrin-7-O-glucoside (Pinocembroside)	9	9	9	4191.6	4035	9	3208.7	4937.1	2140	20664	18311	12482
	MWSHY0189	271.07	Apigenin-7-O-glucoside(Cosmosiin)	177450	189600	277330	520180	675050	1163100	68642	129870	110790	468260	603070	542420
	MWS20148	271.07	Apigenin-3'-O-α-D-glucopyranoside	45433	75015	97031	329730	438640	778040	17262	53312	25502	311200	415240	338480
	pmn001697	269.05	Apigenin-7-O-glucuronide	9	9	9	268450	145000	292540	9	9	9	111890	125630	83276
	Lmlp003531	287.06	Luteolin-3'-O-glucoside	644710	721520	1023900	897570	938690	2004200	429700	566800	651040	1823400	2519100	2025500
	Hmpp003270	287.05	Luteolin-4'-O-glucoside	225390	228480	357230	764690	754700	1387900	142560	195230	228600	1620500	1934300	1745800
	pmn001702	285.05	Tetahydroxyflavone-7-O-glucuronide	975.57	490.53	245.6	7965.4	9541.3	1474	493.35	1639.7	2588.5	13008	2456.8	5182.1
	Hmmp004965	301.07	Diosmetin-7-O-glucoside	41257	100430	121270	362760	442950	496910	58741	75268	101100	229240	152940	111500
	pmb3012	299.2	Chrysoeriol-7-O-glucoside	2472.1	16629	13924	51820	52777	50043	10601	15984	10857	21666	12637	21547
	pmp000579	301.07	Diosmetin-7-O-galactoside	64395	107640	139900	349590	440300	502190	66223	75794	128080	205270	144610	122190
	Lmjp003655	301.08	6-C-MethylKaempferol-3-glucoside	39848	94619	117400	339860	422610	525460	61179	74419	101670	183900	112170	126180
	Hmgp002189	301.07	Hispidulin-7-O-Glucoside	47983	107450	127930	371850	451090	468890	76028	68190	105740	230500	170190	144030
	pma0253	315	O-MethylChrysoeriol-5-O-glucoside	9	9	9	10323	11293	22492	9	9	9	13518	22809	14876
	Lmjp003295	317.07	6-Methoxykaempferol-3-O-glucoside	10210	14842	36287	205190	187470	267450	13004	39363	816.81	105470	31209	56054
	pmb3042	329.1	Tricin-5-O-Glucoside	65178	75703	59099	210630	215410	277760	85155	72411	64945	341240	359880	358270
	pmb3045	329.1	Tricin-7-O-Glucuronide	2578.3	3327.3	5564.9	18853	21694	19315	2962	1756	3580.2	44222	46096	34731
	pmb3041	329.2	Tricin-7-O-saccharic acid	8272100	6036800	11999000	19429000	19315000	34125000	6884000	5953400	7574700	36457000	43962000	41375000
	pmb0608	301.4	Chrysoeriol-7-O-(6''-malonyl)glucoside	3088.4	3926.5	11305	40590	36135	42905	6744.6	8074.3	5598.7	24415	16671	10565
	HJN078	255.06	Pinocembrin-7-O-(2''-O-arabinosyl)glucoside	1917	796.27	2252.2	9693.8	13827	25903	932.17	939.04	782.8	9919.6	9231.1	11306
	pmb0571	271.6	Apigenin-7-O-(2''-glucosyl)arabinoside	787.5	3841.8	4709	17286	20279	39417	2311.2	3918.8	2365.8	18848	11020	10192
	HJN076	255.07	Pinocembrin-7-O-neohesperidoside	1650	1794.7	1462.7	20218	21222	12240	1637.3	740.44	1567.9	7385.2	12170	15553
	Lmpp003930	271.06	Apigenin-7-O-(6''-p-Coumaryl)glucoside	2019900	1611100	1357500	10228000	12578000	9734500	2136000	2672000	2080400	14894000	11098000	12294000
	pme0368	271.01	Apigenin-7-O-rutinoside (Isorhoifolin)	265920	343210	220260	3170000	2566000	3284.3	485740	403710	303190	2916600	1419100	2697200
	mws0047	271.07	Apigenin-7-O-neohesperidoside (Rhoifolin)	2245700	2235400	1521100	13473000	12329000	11336000	2337800	3383700	2482200	15877000	13678000	14596000
	HJAP148	287.06	Kaempferol-3-O-sambubioside	4721.5	11694	6300	40105	70455	48806	1575.5	4726.5	3156.8	12203	13386	21470
	Zmjp003179	449.11	Orientin-2''-O-xyloside	46076	91291	88442	541300	713430	474520	45366	47114	17204	274780	165690	209720
	HJAP134	257.08	Pinocembrin-7-O-sophoroside	6066.5	3073.8	10181	15610	38490	50915	800.22	1597.3	659.19	26042	28379	40797
	Hmgp003641	447.13	Chrysoeriol-6-C-rhamnoside-7-O-rhamnoside	9	9	9	12995	12660	10007	9	9	9	15228	2764	11320
	MWSHY0080	287.06	Luteolin-7-O-neohesperidoside (Lonicerin)	1970000	2147500	3274700	10397000	10310000	11905000	1856800	1640200	1781600	5995300	7480200	6879200
	Zmjp003291	433.12	"Vitexin-2""-O-galactoside"	177460	166260	198300	291300	309190	219680	152760	295300	178290	387150	439610	337620
	MWSslk146	433.12	4'-O-Glucosylvitexin	479220	448900	527970	707230	596850	441340	499450	683920	637990	948880	1149400	1021000
	pmp000593	449.1	Luteolin-7-O-rutinoside	33927	126510	42312	374280	305720	11536	113340	21422	6108	102500	113230	152320
	pmp001080	301.07	Diosmetin-7-O-Neohesperidoside (Neodiosmin)	99643	136600	118700	1072000	1164900	572400	74926	80826	21548	487090	289720	345080
	MWSHY0190	301.08	Diosmetin-7-O-rutinoside (Diosmin)	283580	371320	403160	2673800	3041600	1671800	136590	228070	80077	956800	713480	839650
	pmb3002	299	Chrysoeriol-7-O-rutinoside	137000	432850	223580	2379500	2118500	5404.6	361000	88546	34339	552570	364180	618470
	Hmgp002121	463.08	Hispidulin-7-O-(6''-O-p-Coumaroyl)Glucoside	213230	512420	280910	3686300	3583200	7139.4	462790	164690	49575	1103200	612910	968340
	Zmjp003031	449.11	Orientin-2''-O-galactoside	168230	286440	286450	486860	495870	318220	186840	158600	73192	191220	117440	163400
	Lmbp002592	287.05	Kaempferol-3,7-di-O-glucoside	7461	28622	18013	43094	41669	58766	10119	7628	5117.5	45592	57560	50260
	Hmpp002612	287.05	Luteolin-7-O-gentiobioside	22949	352440	84041	31900	25688	16624	44159	6239.5	10401	17039	10351	26984
	Zmhp002409	491.12	Isoluteolin-6,8-di-C-glucoside	9158.6	16067	14189	118280	137830	92107	4609.9	28348	10774	53574	26931	34427
	Zmxp003107	287.06	Luteolin-7,3'-di-O-glucoside	27201	372350	76919	27412	17360	21484	66086	13897	11741	11122	9696	25580
	HJAP024	593.15	Kaempferol-6,8-di-C-glucoside	14738	15456	11700	137210	131360	77491	6491.4	23079	11246	66154	30997	37616
	Zmdp003457	319.05	Myricetin-3-O-galactoside-3'-O-rhamnoside	4109.2	8157	8760	20002	17463	31921	2911.8	9	5279	9	9	5842
	Lmgp005868	301.07	Chrysoeriol-7-O-(6''-feruloyl)glucoside	9	9	9	24855	19784	12290	9	9	9	15463	13148	8303.6
	Lmsp004749	347.08	Syringetin-3-O-rutinoside	8560	3841.8	6234.5	26473	26565	8585.5	9272.5	4664	2351.2	26256	17195	14784
	Hmqp003184	287.06	Luteolin-7-O-(6''-malonyl)glucoside-5-O-arabinoside	4611	9	13778	9	17274	22483	9	9	2653.5	11644	4573.8	10524
	pmb3039	329.2	Tricin-4'-O-oxalic acid-7-O-(p-coumaroyl)shikimic acid	718.23	702.66	636.63	7225.3	6316.6	2799.9	673.53	1107	1311.4	5437.4	3741.1	9992.1
	Hmmp002447	433.11	Apigenin-7-O-rutinoside-4'-O-rhamnoside	20159	25792	12032	65035	44031	9	16128	21664	29696	97258	92534	105720
	MWSHY0093	579.17	Ligustroflavone(Nuezhenoside)	252610	405020	151340	1001700	724720	15270	402960	337860	390260	1533600	1178200	1460200
	Zmlp003063	433.12	Luteolin-7-O-(2''-O-rhamnosyl)rutinoside	49070	45908	23448	73564	69772	3621.8	53296	44726	35580	97886	53024	84137
	pmb2991	269.2	Apigenin-7-O-glucoside-4'-O-rutinoside	1442.3	2242.9	1511.8	7375.9	5805.9	4301	1914.1	3998.8	4457	12156	7508	6441.2
	pmb0592	463.2	Chrysoeriol-7-O-rutinoside-5-O-glucoside	21424	33486	22380	208510	289240	551040	15987	16826	21644	99604	111790	101510
	Zmcn004206	609.14	kaempferol-3-caffeoyldiglucoside	270.45	4568.8	5263.1	9495.9	9297.8	4923.6	1629.8	2589	1828.9	742.87	601.08	2321.8
	Hmmp002073	741.2	Apigenin-7-O-rutinoside-4'-O-Sophoroside	34147	44476	71166	43950	35368	40910	43958	57361	56777	137070	147020	180940
Flavanonols	mws0914	151	Pinobanksin	3869.2	3693	8005.6	78697	147760	235000	3434.2	3330.5	3034.1	15841	24895	36669
	mws1000	149	Fustin	179120	165500	200530	68282	67734	241990	168200	162560	208970	192180	266640	227930
	mws1094	259	Aromadendrin (Dihydrokaempferol)	22391	22423	30645	951840	1508400	2037800	9097.8	8986	5060.8	116320	118500	183370
	mws0044	125.02	Taxifolin(Dihydroquercetin)	15117	23164	23782	354990	461530	498840	3890.4	11964	10125	82914	78273	96446
	mws0744	301	Dihydromyricetin (Ampelopsin)	16741	23835	23677	13132	18311	11983	33010	32649	20138	45733	21054	32787
	mws1360	269.1	Engeletin	9	9	9	47864	54924	59647	9	9	9	41782	74206	60995
	mws1361	151	Astilbin	9	9	9	14897	22669	27983	9	9	9	11349	12711	24146
	Lmtn002796	287.05	Aromadendrin-7-O-glucoside	559090	809140	844790	1462300	1620900	2401500	338330	427780	603230	2212200	2783500	3365400
	Lmlp005236	289.08	Dihydrokaempferol-3-O-glucoside	19428	28722	37562	30542	28358	48055	8690.2	23743	22539	67816	98639	43267
	pme1598	301	Hesperetin-5-O-glucoside	250680	241780	253510	158190	155500	172050	129620	110820	118160	171060	237270	255260
	HJN104	319.08	Dihydromyricetin-3-O-glucoside	396370	473190	678200	861280	970510	569380	348880	379770	346180	1129000	1066900	1030000
	pmb2970	565.3	Hesperetin-5,7-di-O-glucoside	18773	19653	31068	41518	50707	60084	6347.5	15168	9727.3	50322	38553	56026
	mws0789	151	Pinocembrin (Dihydrochrysin)	9	9	9	98222	162660	197050	9	9	9	16050	17181	26284
	pme0376	151	Naringenin (5,7,4'-Trihydroxyflavanone)	65120	76035	171430	1878300	2154900	2614100	41682	55830	26763	734040	630100	958700
	pme3475	153	Butin	34960	29885	78079	579820	600310	699590	23593	20444	14426	239780	204390	294790
	mws0064	135	Eriodictyol (5,7,3',4'-Tetrahydroxyflavanone)	3630.8	7524.8	11161	145250	181300	201520	3948.6	2165.8	3482.3	43652	25730	38807
	Cmxp004977	153.02	Isookanin	3923.6	2759.8	5352.4	88742	156300	191250	9	9	9	14889	13055	14920
	mws1033	153.02	Homoeriodictyol	2526.8	1224.9	4199	69133	89827	110520	1286.9	1897.3	176.69	21859	16531	17915
	Lmjn005592	313.04	Cirsilineol (4',5-Dihydroxy-3',6,7-trimethoxyflavone)	1978.7	1830.8	5950.8	73727	97951	97800	7954	6204.1	122850	262900	372330	215640
	Lmsp009394	211.07	3',4',5,6,7-Pentamethoxyflavanone	3951.2	3355.6	2187	4923.5	2738.5	3206.3	1556.4	1960.8	1456.7	1370.5	2067.2	594.13
	mws1179	271	Naringenin-7-O-glucoside (Prunin)	126920	288570	302890	265700	237520	251250	106310	164470	59176	1122500	1430400	1689500
	HJN090	271.06	Butin-7-O-glucoside	21103	34129	37175	70598	82789	96003	25825	34894	30750	107730	116720	110540
	HJN087	271.06	Naringenin-4'-O-glucoside	21846	38106	33319	76806	70222	85187	21989	31458	27570	100030	128600	98376
	Jmgn004021	269.05	6-C-Glucosyl-2-Hydroxynaringenin	25385	38275	33863	32462	33264	22486	39823	50800	31197	77986	84737	65077
	pmb3023	287	Eriodictyol-8-C-glucoside	189570	279320	294600	671250	629770	1058700	159450	157070	196580	857620	1122400	1456600
	mws0057	289	Eriodictyol-7-O-glucoside	9	9	9	9804.5	7902.8	12607	9	9	9	7115.2	4704.2	7080
	mws1454	315	Persicoside	10056	12730	12864	56972	40058	30774	24857	16573	19874	57419	86967	82145
	mws1066	271	Naringenin-7-O-Rutinoside(Narirutin)	92127	250490	106490	1278400	918510	10879	288040	223670	177850	1441200	1279100	2036900
	mws0046	271.06	Naringenin-7-O-Neohesperidoside(Naringin)	48823	54330	36316	193490	216350	177700	47025	80071	86755	599390	716550	698160
	Lmyn004037	439.09	Eriodictyol-7-O-(6''-O-galloyl)glucoside	12827	10231	14668	18379	12571	23482	11453	9049.7	15280	44360	39039	38592
	MWSHY0019	303.09	Hesperetin-7-O-neohesperidoside(Neohesperidin)	33065	44975	43258	224790	221410	79535	58032	23319	14010	101140	56500	77148
	MWSHY0116	303.09	Hesperetin-7-O-rutinoside (Hesperidin)	50012	46748	46128	271660	312490	87466	57142	24014	11760	113500	79403	110980
	Hmmn002588	621.16	Eriodictyol-7-O-(2''-O-rhamnosyl)xyloside-4'-O-glucuronide	9620.4	15281	17292	5563.3	4706.2	9814.5	13901	9163.9	3397.9	4883.9	8281.2	9330.5
	mws1422	107	Epiafzelechin	19995	23854	23222	13802	20651	53158	6110	12852	5805.1	11500	34261	23028
	pme3285	139	Afzelechin (3,5,7,4'-Tetrahydroxyflavan)	14016	9691	21177	21462	25668	27006	7010.5	13937	13432	43628	44997	53075
	MWSHY0174	139.04	Epicatechin	4003400	3336000	4521300	1204000	1138000	5015500	2987800	2998600	3978300	4170500	5542300	4802200
	Lmhn004030	151.04	5,7,3',4',5'-Pentahydroxyflavan (Tricetiflavan)	946580	1151900	1480000	685260	712980	2501700	945970	1050600	1259200	2650200	2786200	2282200
	MWSHY0065	139.04	Catechin	4080700	3435600	5060900	1231700	1179300	4884100	2947000	2923400	4092800	4039500	5666700	4457400
	Lmmp003109	139.04	3'-O-Methyl-(-)-epicatechin	19349	22616	20498	36227	37076	53806	27537	24894	9656.5	55412	54929	58804
	mws0042	125	Epigallocatechin	23980	24314	20539	24955	24924	71082	7693.2	15068	16711	63294	90096	69457
	mws1397	169	Epicatechin gallate	482060	111470	30663	16968	20409	30895	37497	28365	23200	10496	20020	13791
	Lmhn004960	289.07	7-O-Galloyltricetiflavan	218460	66665	17940	14019	11419	15340	17160	12818	14764	6849.2	12575	9535.2
	mws0355	169.02	Catechin gallate	370440	105020	26652	13002	19654	30227	30132	20157	20208	10163	20715	13259
	HJN041	289.07	Epicatechin glucoside	565090	669730	712840	1680900	1672900	2450800	423920	435800	557010	3942900	5116300	4470300
	mws0351	169.02	Gallate catechin gallate	1234100	433270	118750	9	9	9	91143	98454	77044	9	9	9
	mws2220	169.02	Gallocatechin 3-O-gallate	1349200	447140	112790	4274.5	3909.7	2859.7	83761	80758	75319	2275.9	1418	4188.7
	mws0034	169.01	Epigallocatechin-3-gallate	1203800	398070	111120	3899	3924.2	1553	80225	76874	71434	1654.4	983.3	2689
	pmb3114	289.2	Epicatechin-epiafzelechin	50405	59159	111080	46720	61491	186000	38242	49845	37349	107710	182110	124730
	HJN069	449.09	Tetrahydroxyflavan-(4α-8-epicatechin)	5333.9	8572.7	15021	147520	131270	203800	4728.9	8246.6	7031.2	114650	210740	167440
	Lmcn003163	289.07	Epitheaflavic acid-3-O-Gallate	50076	57359	102330	60943	59915	167080	61050	51856	71291	210800	306830	224930
	pmb2586	285.6	Gallocatechin-catechin	1143.3	3004.2	2134.6	22936	18657	142.18	4419.2	1852.1	1279.2	7269.7	5635.9	11688
	Lmmp000897	287.05	Gallocatechin-(4α→8)-gallocatechin	16250	33836	16885	47283	40923	77077	8669.8	10116	4489.2	53896	53984	86272
	HJN045	411.07	Epicatechin-(2β→O→7,4β→8)-epiafzelechin-(4α→8)-epicatechin	43254	45965	85906	125200	125000	297960	29679	31056	28969	102510	141100	98634
	HJN044	711.14	Epicatechin-(4β→8,2β→O→7)-epicatechin-(4β→8)-epicatechin	1029800	1045900	1594800	3195100	2404300	3983100	883930	904180	1033800	3211600	3775100	3497200
Chalcones	pme2960	153	Naringenin chalcone; 2',4,4',6'-Tetrahydroxychalcone	50370	41841	107130	597850	992800	1430200	36492	10277	16901	85802	93648	200870
	pme1201	167	Phloretin	1532.6	3167.6	4372.6	9043.8	10069	11721	1066.1	1024.9	1140.6	907.82	2980.7	5704
	Cmxp005429	153.02	Okanin	2178.5	2590.1	1864.2	26777	42381	37300	9	9	9	9135.2	7803.5	9087.9
	Xmgp006913	137.06	2,4,2',4'-tetrahydroxy-3'-prenylchalcone	82126	79123	75817	1511500	1471800	2277500	104760	78518	61039	2279300	2463200	2085600
	pme1399	178.5	Xanthohumol	311.98	745.95	551.73	2103.6	1929.2	1162.7	333.58	296.24	534.04	1880.8	1919.4	1474.7
	Lmfn004093	315.09	Phloretin-4'-O-glucoside (Trilobatin)	63343	73610	97093	319570	401230	577460	74186	111140	76044	500360	680130	514040
	Lmsn003297	287.06	3,4,2',4',6'-Pentahydroxychalcone-4'-O-glucoside	14281	22095	24934	84403	88723	102470	17628	12846	15877	105650	128290	118590
Anthocyanidins	pme3392	271.06	Pelargonidin-3-O-glucoside	95188	106920	189360	303220	379580	879560	83535	93438	132140	935030	1194700	762730
	pmb0550	287.06	Cyanidin-3-O-glucoside (Kuromanin)	42333	74992	68615	236740	262700	220910	27799	34037	22220	139850	134880	143370
	pme3391	317.07	Petunidin-3-O-glucoside	51070	55034	56733	52541	56275	38888	119560	91673	63659	80044	65321	64068
	Smsp002643	271.06	Pelargonidin-3-O-rutinoside	925360	1372400	1502900	12461000	19325000	24305000	553000	482210	526510	5847600	9384700	5381800
	pme1773	287.06	Cyanidin-3-O-rutinoside (Keracyanin)	8527900	16043000	18476000	77653000	87360000	86437000	7893800	2627800	3999400	21341000	9745600	13178000
	pme1793	271.06	Pelargonidin-3,5-O-diglucoside	2748.2	4257.3	2769.7	16894	31314	46018	4824.4	9	9	9	9	9
	Lmtp003079	301.07	Peonidin-3-O-rutinoside	363550	605740	727360	4258200	4164800	5849700	151160	82983	278060	758440	428470	636070
	Smsp001702	287.06	Cyanidin-3-O-rutinoside-5-O-glucoside	20357	36531	38608	110310	112200	111780	14568	7853.5	7357.4	40606	22835	30921

## Sheet: Table S2
Table S2. 251 DAMs detected in Yf vs Rf,Yf vs Ye,Yf vs Ye, and Rf vs Re.
Formula	Compounds	Class I	Class II	CAS	Yf vs Rf	Ye vs Re	Yf vs Ye	Rf vs Re
C30H24O12	Procyanidin A2	Tannins	Proanthocyanidins	41743-41-3	FALSE	FALSE	up	up
C30H26O12	Procyanidin B1	Tannins	Proanthocyanidins	20315-25-7	FALSE	FALSE	up	FALSE
C30H26O12	Procyanidin B2	Tannins	Proanthocyanidins	29106-49-8	FALSE	down	up	FALSE
C30H26O12	Procyanidin B3	Tannins	Proanthocyanidins	23567-23-9	FALSE	FALSE	up	FALSE
C30H26O12	Procyanidin B4	Tannins	Proanthocyanidins	29106-51-2	FALSE	FALSE	up	FALSE
C45H38O18	Procyanidin C2	Tannins	Proanthocyanidins	37064-31-6	FALSE	down	up	FALSE
C45H38O18	Procyanidin C1	Tannins	Proanthocyanidins	37064-30-5	FALSE	FALSE	up	FALSE
C16H12O4	Formononetin (7-Hydroxy-4'-methoxyisoflavone)	Flavonoids	Isoflavones	485-72-3	FALSE	FALSE	up	up
C16H12O5	Prunetin (5,4'-Dihydroxy-7-methoxyisoflavone)	Flavonoids	Isoflavones	552-59-0	FALSE	FALSE	up	up
C15H12O6	2,6,7,4'-Tetrahydroxyisoflavanone	Flavonoids	Isoflavones	-	FALSE	FALSE	up	FALSE
C21H20O10	Sophoricoside	Flavonoids	Isoflavones	152-95-4	FALSE	FALSE	up	up
C21H20O10	Genistein-7-O-galactoside	Flavonoids	Isoflavones	-	FALSE	FALSE	up	up
C21H20O10	4',5-Dihydroxyisoflavone-7-O-galactoside	Flavonoids	Isoflavones	-	up	FALSE	up	up
C21H20O10	Genistein-8-C-glucoside	Flavonoids	Isoflavones	66026-80-0	FALSE	up	up	up
C27H30O14	Genistein-7-O-galactoside-rhamnose	Flavonoids	Isoflavones	-	FALSE	FALSE	up	up
C7H6O5	Gallic acid	Tannins	Tannin	149-91-7	FALSE	FALSE	up	up
C8H8O5	3-O-Methylgallic Acid	Tannins	Tannin	3934-84-7	FALSE	FALSE	up	up
C8H8O5	Methyl gallate	Tannins	Tannin	99-24-1	FALSE	FALSE	up	FALSE
C15H8O8	3-O-Methylellagic acid	Tannins	Tannin	-	FALSE	FALSE	up	up
C13H16O9	1-O-Galloyl-rhamnose	Tannins	Tannin	-	FALSE	down	FALSE	FALSE
C14H10O9	Digallic Acid	Tannins	Tannin	536-08-3	FALSE	FALSE	FALSE	up
C13H16O10	5-O-Galloyl-D-hamamelose	Tannins	Tannin	-	up	FALSE	up	up
C13H16O10	1-O-Galloyl-D-glucose	Tannins	Tannin	58511-73-2	FALSE	down	up	up
C13H16O10	6-O-Galloyl-D-glucose	Tannins	Tannin	13186-19-1	up	FALSE	up	up
C13H16O10	3-O-Galloyl-D-glucose	Tannins	Tannin	-	FALSE	FALSE	up	up
C13H16O10	2-O-Galloyl-D-glucose	Tannins	Tannin	-	up	FALSE	up	FALSE
C14H18O11	7-O-Galloyl-D-sedoheptulose	Tannins	Tannin	-	FALSE	FALSE	up	up
C27H22O18	Galloyl-ellagyl-glucose	Tannins	Tannin	-	up	FALSE	FALSE	FALSE
C45H36O18	Cinnamtannin D1	Tannins	Tannin	97233-06-2	FALSE	FALSE	up	up
C45H36O18	Cinnamtannin B1	Tannins	Tannin	88082-60-4	FALSE	FALSE	up	up
C60H50O24	Cinnamtannin A2	Tannins	Tannin	86631-38-1	FALSE	down	up	FALSE
C60H50O24	Cinnamtannin B2	Tannins	Tannin	88038-12-4	FALSE	FALSE	up	up
C15H14O5	Epiafzelechin	Flavonoids	Flavanols	24808-04-6	up	FALSE	FALSE	FALSE
C15H14O5	Afzelechin (3,5,7,4'-Tetrahydroxyflavan)	Flavonoids	Flavanols	2545-00-8	FALSE	FALSE	up	FALSE
C15H14O6	5,7,3',4',5'-Pentahydroxyflavan (Tricetiflavan)	Flavonoids	Flavanols	-	FALSE	FALSE	up	FALSE
C16H16O6	3'-O-Methyl-(-)-epicatechin	Flavonoids	Flavanols	76549-34-3	FALSE	FALSE	FALSE	up
C15H14O7	Epigallocatechin	Flavonoids	Flavanols	970-74-1	FALSE	FALSE	up	FALSE
C22H18O10	Epicatechin gallate	Flavonoids	Flavanols	1257-08-5	up	FALSE	FALSE	FALSE
C22H18O10	7-O-Galloyltricetiflavan	Flavonoids	Flavanols	-	up	FALSE	FALSE	FALSE
C22H18O10	Catechin gallate	Flavonoids	Flavanols	130405-40-2	up	FALSE	FALSE	FALSE
C21H24O11	Epicatechin glucoside	Flavonoids	Flavanols	-	FALSE	down	up	up
C22H18O11	Gallate catechin gallate	Flavonoids	Flavanols	4233-96-9	up	FALSE	down	down
C22H18O11	Gallocatechin 3-O-gallate	Flavonoids	Flavanols	5127-64-0	up	FALSE	down	down
C22H18O11	Epigallocatechin-3-gallate	Flavonoids	Flavanols	989-51-5	up	FALSE	down	down
C30H26O11	Epicatechin-epiafzelechin	Flavonoids	Flavanols	-	FALSE	FALSE	up	FALSE
C30H24O12	Tetrahydroxyflavan-(4α-8-epicatechin)	Flavonoids	Flavanols	-	FALSE	FALSE	up	up
C28H20O14	Epitheaflavic acid-3-O-Gallate	Flavonoids	Flavanols	34218-97-8	FALSE	down	up	FALSE
C30H26O14	Gallocatechin-(4α→8)-gallocatechin	Flavonoids	Flavanols	-	up	FALSE	up	FALSE
C45H36O17	Epicatechin-(2β→O→7,4β→8)-epiafzelechin-(4α→8)-epicatechin	Flavonoids	Flavanols	-	FALSE	FALSE	up	FALSE
C45H36O18	Epicatechin-(4β→8,2β→O→7)-epicatechin-(4β→8)-epicatechin	Flavonoids	Flavanols	-	FALSE	FALSE	up	up
C21H20O10	Apigenin-8-C-Glucoside (Vitexin)	Flavonoids	Flavonoid carbonoside	3681-93-4	FALSE	up	up	up
C21H20O10	Apigenin-6-C-glucoside (Isovitexin)	Flavonoids	Flavonoid carbonoside	38953-85-4	FALSE	up	up	up
C21H22O10	Isohemiphloin	Flavonoids	Flavonoid carbonoside	3682-02-8	FALSE	up	up	up
C21H20O11	Luteolin-6-C-glucoside (Isoorientin)	Flavonoids	Flavonoid carbonoside	4261-42-1	FALSE	up	FALSE	up
C21H20O11	Luteolin-8-C-glucoside (Orientin)	Flavonoids	Flavonoid carbonoside	28608-75-5	FALSE	up	FALSE	up
C22H22O11	Chrysoeriol-8-C-glucoside (Scoparin)	Flavonoids	Flavonoid carbonoside	301-16-6	FALSE	up	up	up
C22H22O11	Hispidulin-8-C-glucoside	Flavonoids	Flavonoid carbonoside	-	up	up	FALSE	up
C25H26O13	Apigenin-6,8-di-C-arabinoside	Flavonoids	Flavonoid carbonoside	-	down	FALSE	FALSE	up
C25H26O13	Apigenin-6-C-arabinoside-8-C-xyloside	Flavonoids	Flavonoid carbonoside	-	FALSE	FALSE	up	up
C25H26O13	Apigenin-6-C-xyloside-8-C-arabinoside	Flavonoids	Flavonoid carbonoside	-	FALSE	FALSE	up	up
C26H28O13	Chrysin-6-C-arabinoside-8-C-glucoside	Flavonoids	Flavonoid carbonoside	185145-33-9	FALSE	FALSE	up	up
C26H28O14	Isoschaftoside	Flavonoids	Flavonoid carbonoside	52012-29-0	FALSE	FALSE	up	up
C26H28O14	Schaftoside	Flavonoids	Flavonoid carbonoside	51938-32-0	FALSE	FALSE	FALSE	up
C26H28O14	Apigenin-6-C-(2''-xylosyl)glucoside	Flavonoids	Flavonoid carbonoside	-	FALSE	FALSE	up	up
C26H28O14	Vicenin-3	Flavonoids	Flavonoid carbonoside	59914-91-9	FALSE	FALSE	up	up
C26H28O14	Apigenin-8-C-(2''-xylosyl)glucoside	Flavonoids	Flavonoid carbonoside	-	FALSE	FALSE	up	up
C26H28O14	Apigenin-6-C-(2''-glucosyl)arabinoside	Flavonoids	Flavonoid carbonoside	-	FALSE	FALSE	up	up
C26H28O14	Apigenin-8-C-(2''-glucosyl)arabinoside	Flavonoids	Flavonoid carbonoside	-	FALSE	FALSE	up	up
C26H28O14	Apigenin-6-C-glucoside-8-O-xylcoside	Flavonoids	Flavonoid carbonoside	-	FALSE	FALSE	FALSE	up
C27H30O14	Violanthin	Flavonoids	Flavonoid carbonoside	40581-17-7	FALSE	FALSE	FALSE	up
C27H30O14	Vitexin-2''-O-rhamnoside	Flavonoids	Flavonoid carbonoside	64820-99-1	FALSE	FALSE	up	up
C26H28O15	Orientin-6-C-arabinoside	Flavonoids	Flavonoid carbonoside	-	FALSE	up	up	up
C26H28O15	Orientin-7-O-arabinoside	Flavonoids	Flavonoid carbonoside	-	FALSE	up	FALSE	up
C26H28O15	Luteolin-6-C-arabinoside-7-O-glucoside	Flavonoids	Flavonoid carbonoside	-	FALSE	up	up	up
C27H30O15	Vitexin-2''-O-glucoside	Flavonoids	Flavonoid carbonoside	61360-94-9	FALSE	FALSE	up	up
C27H30O15	Isovitexin-7-O-glucoside(Saponarin)	Flavonoids	Flavonoid carbonoside	20310-89-8	up	FALSE	up	FALSE
C27H30O15	Apigenin-6,8-di-C-glucoside (Vicenin-2)	Flavonoids	Flavonoid carbonoside	23666-13-9	FALSE	FALSE	up	up
C27H30O16	Luteolin-6,8-di-C-glucoside	Flavonoids	Flavonoid carbonoside	29428-58-8	FALSE	up	FALSE	up
C27H30O16	Orientin-7-O-glucoside	Flavonoids	Flavonoid carbonoside	-	FALSE	up	FALSE	up
C27H30O16	Isoorientin-7-O-glucoside	Flavonoids	Flavonoid carbonoside	-	FALSE	FALSE	FALSE	up
C33H40O19	Vitexin-7-O-rutinoside	Flavonoids	Flavonoid carbonoside	-	FALSE	FALSE	up	up
C37H38O18	Apigenin-6-C-glucoside-7-O-(6''-feruloyl)glucoside	Flavonoids	Flavonoid carbonoside	-	down	up	FALSE	FALSE
C15H10O6	Kaempferol (3,5,7,4'-Tetrahydroxyflavone)	Flavonoids	Flavonols	520-18-3	FALSE	up	up	up
C16H12O6	Rhamnocitrin (7-Methylkaempferol)	Flavonoids	Flavonols	569-92-6	FALSE	up	up	up
C15H10O7	Quercetin	Flavonoids	Flavonols	117-39-5	FALSE	up	up	up
C15H10O7	Herbacetin	Flavonoids	Flavonols	527-95-7	FALSE	FALSE	up	up
C16H12O7	3-O-Methylquercetin	Flavonoids	Flavonols	1486-70-0	FALSE	up	up	up
C16H12O7	Rhamnetin (7-O-Methxyl Quercetin)	Flavonoids	Flavonols	90-19-7	FALSE	up	FALSE	up
C16H12O7	Isorhamnetin	Flavonoids	Flavonols	480-19-3	up	up	up	up
C15H10O8	Myricetin	Flavonoids	Flavonols	529-44-2	down	FALSE	up	up
C17H14O7	3,7-Di-O-methylquercetin	Flavonoids	Flavonols	2068-02-02	FALSE	FALSE	up	up
C17H14O7	Ombuin (4',7-Dimethoxy-3,3',5-Trihydroxyflavone)	Flavonoids	Flavonols	529-40-8	down	down	FALSE	FALSE
C16H12O8	Laricitrin	Flavonoids	Flavonols	53472-37-0	FALSE	FALSE	up	up
C18H16O8	Myricetin-3,7,3'-trimethyl ether	Flavonoids	Flavonols	-	FALSE	FALSE	up	up
C21H20O11	Kaempferol-7-O-glucoside	Flavonoids	Flavonols	16290-07-6	FALSE	FALSE	up	FALSE
C21H20O11	Kaempferol-3-O-galactoside (Trifolin)	Flavonoids	Flavonols	23627-87-4	FALSE	FALSE	up	FALSE
C21H20O11	Kaempferol-3-O-glucoside (Astragalin)	Flavonoids	Flavonols	480-10-4	FALSE	FALSE	up	FALSE
C21H22O11	Dihydrokaempferol-7-O-glucoside	Flavonoids	Flavonols	-	FALSE	up	up	up
C21H18O12	Kaempferol-3-O-glucuronide	Flavonoids	Flavonols	22688-78-4	FALSE	FALSE	up	FALSE
C22H22O11	6-C-Methylquercetin-3-O-rhamnoside	Flavonoids	Flavonols	-	FALSE	FALSE	up	FALSE
C22H22O11	8-Methoxykaempferol-7-O-rhamnoside	Flavonoids	Flavonols	-	FALSE	FALSE	up	up
C21H20O12	Quercetin-3-O-glucoside (Isoquercitrin)	Flavonoids	Flavonols	482-35-9	FALSE	FALSE	up	FALSE
C21H20O12	6-Hydroxykaempferol-7-O-glucoside	Flavonoids	Flavonols	-	FALSE	up	FALSE	up
C21H20O12	Spiraeoside	Flavonoids	Flavonols	20229-56-5	up	FALSE	FALSE	FALSE
C22H22O12	6-C-Methylquercetin-3-O-glucoside	Flavonoids	Flavonols	-	FALSE	up	FALSE	up
C21H18O14	Myricetin-3-O-glucuronide	Flavonoids	Flavonols	77363-65-6	FALSE	FALSE	up	FALSE
C24H22O14	Kaempferol-3-O-(6''-malonyl)glucoside	Flavonoids	Flavonols	-	FALSE	FALSE	FALSE	up
C27H22O15	Quercetin-3-O-(4''-O-galloyl)arabinoside	Flavonoids	Flavonols	-	FALSE	FALSE	up	up
C27H30O15	Kaempferol-3-O-glucorhamnoside	Flavonoids	Flavonols	40437-72-7	FALSE	FALSE	up	up
C27H30O15	Kaempferol-3-O-glucoside-7-O-rhamnoside	Flavonoids	Flavonols	-	FALSE	FALSE	up	up
C27H30O15	Kaempferol-3-O-neohesperidoside	Flavonoids	Flavonols	32602-81-6	FALSE	FALSE	up	up
C27H30O15	Kaempferol-3-O-rutinoside(Nicotiflorin)	Flavonoids	Flavonols	17650-84-9	FALSE	FALSE	up	up
C27H30O16	Quercetin-3-O-robinobioside	Flavonoids	Flavonols	52525-35-6	up	up	up	up
C27H30O16	Quercetin-3-O-(2''-O-rhamnosyl)galactoside	Flavonoids	Flavonols	-	up	up	up	up
C27H30O16	Quercetin-3-O-rutinoside (Rutin)	Flavonoids	Flavonols	153-18-4	up	up	up	up
C27H30O16	Quercetin-3-O-glucoside-7-O-rhamnoside	Flavonoids	Flavonols	-	up	up	FALSE	up
C27H30O16	Quercetin-7-O-rutinoside	Flavonoids	Flavonols	147714-62-3	up	up	FALSE	up
C28H32O16	Tamarixetin-3-O-glucoside-7-O-rhamnoside	Flavonoids	Flavonols	-	FALSE	up	FALSE	up
C28H32O16	Isorhamnetin-3-O-neohesperidoside	Flavonoids	Flavonols	55033-90-4	FALSE	up	FALSE	up
C28H32O16	6-C-Methylquercetin-3-O-rutinoside	Flavonoids	Flavonols	-	FALSE	up	FALSE	up
C29H32O17	Kaempferol-3-O-(6''-Acetyl)glucosyl-(1→3)-Galactoside	Flavonoids	Flavonols	-	FALSE	FALSE	up	up
C32H38O20	Quercetin-3-O-(2''-O-Xylosyl)rutinoside	Flavonoids	Flavonols	129235-39-8	FALSE	FALSE	up	up
C33H40O20	Kaempferol-3-O-neohesperidoside-7-O-glucoside	Flavonoids	Flavonols	-	FALSE	down	FALSE	FALSE
C33H40O21	Quercetin-3-O-sophoroside-7-O-rhamnoside	Flavonoids	Flavonols	-	up	up	up	up
C33H40O21	Kaempferol-3-O-sophorotrioside	Flavonoids	Flavonols	80714-53-0	up	FALSE	FALSE	FALSE
C33H38O23	6-Hydroxykaempferol-3,6-O-Diglucoside-7-O-Glucuronic Acid	Flavonoids	Flavonols	-	FALSE	FALSE	up	up
C15H10O4	Chrysin	Flavonoids	Flavones	480-40-0	FALSE	up	up	up
C16H12O4	5-Hydroxy-7-methoxyflavone	Flavonoids	Flavones	-	FALSE	FALSE	up	up
C16H12O4	Tectochrysin	Flavonoids	Flavones	520-28-5	FALSE	up	up	up
C15H10O5	Galangin (3,5,7-Trihydroxyflavone)	Flavonoids	Flavones	548-83-4	FALSE	up	up	up
C15H10O5	Apigenin; 4',5,7-Trihydroxyflavone	Flavonoids	Flavones	520-36-5	FALSE	FALSE	up	up
C15H10O5	3',4',7-Trihydroxyflavone	Flavonoids	Flavones	2150-11-0	FALSE	up	up	up
C16H16O4	Vestitol	Flavonoids	Flavones	35878-41-2	FALSE	FALSE	up	up
C16H12O5	Acacetin	Flavonoids	Flavones	480-44-4	FALSE	FALSE	up	up
C16H12O5	Genkwanin (Apigenin 7-methyl ether)	Flavonoids	Flavones	437-64-9	FALSE	FALSE	up	up
C15H10O6	Luteolin (5,7,3',4'-Tetrahydroxyflavone)	Flavonoids	Flavones	491-70-3	FALSE	up	up	up
C16H12O6	5,7,2'-Trhiyroxy-8-methoxyflavone	Flavonoids	Flavones	-	FALSE	up	up	up
C16H12O6	Hispidulin (5,7,4'-Trihydroxy-6-methoxyflavone)	Flavonoids	Flavones	1447-88-7	FALSE	up	up	up
C16H12O6	Diosmetin (5,7,3'-Trihydroxy-4'-methoxyflavone)	Flavonoids	Flavones	520-34-3	FALSE	up	up	up
C18H18O5	Methylfarrerol	Flavonoids	Flavones	-	FALSE	FALSE	up	up
C16H12O7	Tamarixetin (3,3',5,7-Tetrahydroxy-4'-Methoxyflavone)	Flavonoids	Flavones	603-61-2	FALSE	up	up	up
C16H12O7	Nepetin (5,7,3',4'-Tetrahydroxy-6-methoxyflavone)	Flavonoids	Flavones	520-11-6	FALSE	down	FALSE	up
C17H14O7	Tricin (5,7,4'-Trihydroxy-3',5'-dimethoxyflavone)	Flavonoids	Flavones	520-32-1	FALSE	FALSE	up	FALSE
C17H14O7	Rehderianin I	Flavonoids	Flavones	90965-30-3	FALSE	down	FALSE	up
C18H18O6	3-Hydroxy-4',5,7-Trimethoxyflavanone	Flavonoids	Flavones	76792-94-4	up	FALSE	up	FALSE
C19H18O6	5,7,8,4'-Tetramethoxyflavone	Flavonoids	Flavones	6601-66-7	FALSE	up	FALSE	FALSE
C18H16O7	Eupatilin (5,7-Dihydroxy-3',4',6-Trimethoxyflavone)	Flavonoids	Flavones	22368-21-4	down	down	FALSE	up
C18H16O7	Tenaxin I	Flavonoids	Flavones	86926-52-5	down	down	FALSE	up
C17H14O8	Syringetin	Flavonoids	Flavones	4423-37-4	FALSE	FALSE	up	up
C20H20O7	Tangeretin (4',5,6,7,8-Pentamethoxyflavone)	Flavonoids	Flavones	481-53-8	FALSE	up	FALSE	FALSE
C20H20O7	Isosinensetin	Flavonoids	Flavones	17290-70-9	FALSE	up	FALSE	FALSE
C19H18O8	Chrysosplenetin (Quercetagetin-3,6,7,3'-tetramethyl ether)	Flavonoids	Flavones	603-56-5	FALSE	down	up	up
C19H18O8	5,4'-Dihydroxy-3,6,7,3'-tetramethoxyflavone	Flavonoids	Flavones	130252-52-7	FALSE	down	FALSE	up
C19H18O8	5,7-Dihydroxy-6,3',4',5'-tetramethoxyflavone (Arteanoflavone)	Flavonoids	Flavones	68710-17-8	FALSE	down	FALSE	up
C19H18O8	Casticin (5,3'-Dihydroxy-3,6,7,4'-Tetramethoxyflavone)	Flavonoids	Flavones	479-91-4	down	down	FALSE	up
C20H22O7	5,7,8,3’,4’-Pentamethoxyflavanone	Flavonoids	Flavones	-	FALSE	up	down	FALSE
C20H18O9	Apigenin-8-C-Arabinoside	Flavonoids	Flavones	-	FALSE	up	up	up
C21H22O8	Nobiletin (5,6,7,8,3',4'-Hexamethoxyflavone)	Flavonoids	Flavones	478-01-3	FALSE	up	FALSE	FALSE
C20H20O9	Tricin-4'-O-glycerol	Flavonoids	Flavones	-	FALSE	FALSE	up	up
C21H20O9	Apigenin-4'-O-rhamnoside	Flavonoids	Flavones	133538-77-9	down	down	up	up
C21H20O9	Apigenin-6-C-rhamnoside	Flavonoids	Flavones	-	FALSE	up	up	up
C20H18O10	Kaempferol-3-O-arabinoside	Flavonoids	Flavones	-	FALSE	FALSE	FALSE	up
C21H22O9	Pinocembrin-7-O-glucoside (Pinocembroside)	Flavonoids	Flavones	75829-43-5	down	FALSE	up	FALSE
C21H20O10	Apigenin-7-O-glucoside(Cosmosiin)	Flavonoids	Flavones	578-74-5	up	FALSE	up	up
C21H20O10	Apigenin-3'-O-α-D-glucopyranoside	Flavonoids	Flavones	-	up	FALSE	up	up
C21H18O11	Apigenin-7-O-glucuronide	Flavonoids	Flavones	29741-09-1	FALSE	up	up	up
C21H20O11	Luteolin-3'-O-glucoside	Flavonoids	Flavones	5154-41-6	FALSE	FALSE	up	FALSE
C21H20O11	Luteolin-4'-O-glucoside	Flavonoids	Flavones	6920-38-3	FALSE	FALSE	up	up
C21H18O12	Tetahydroxyflavone-7-O-glucuronide	Flavonoids	Flavones	-	down	FALSE	FALSE	FALSE
C22H22O11	Diosmetin-7-O-glucoside	Flavonoids	Flavones	20126-59-4	FALSE	up	FALSE	up
C22H22O11	Chrysoeriol-7-O-glucoside	Flavonoids	Flavones	19993-32-9	FALSE	up	FALSE	FALSE
C22H22O11	Diosmetin-7-O-galactoside	Flavonoids	Flavones	-	FALSE	up	FALSE	up
C22H22O11	6-C-MethylKaempferol-3-glucoside	Flavonoids	Flavones	-	FALSE	up	FALSE	up
C22H22O11	Hispidulin-7-O-Glucoside	Flavonoids	Flavones	17680-84-1	FALSE	up	up	up
C23H24O11	O-MethylChrysoeriol-5-O-glucoside	Flavonoids	Flavones	-	FALSE	FALSE	up	up
C22H22O12	6-Methoxykaempferol-3-O-glucoside	Flavonoids	Flavones	63422-27-5	FALSE	up	FALSE	up
C23H24O12	Tricin-5-O-Glucoside	Flavonoids	Flavones	32769-00-9	FALSE	FALSE	up	up
C23H22O13	Tricin-7-O-Glucuronide	Flavonoids	Flavones	-	FALSE	down	up	up
C23H22O14	Tricin-7-O-saccharic acid	Flavonoids	Flavones	-	FALSE	FALSE	up	up
C25H24O14	Chrysoeriol-7-O-(6''-malonyl)glucoside	Flavonoids	Flavones	-	FALSE	up	FALSE	up
C26H30O13	Pinocembrin-7-O-(2''-O-arabinosyl)glucoside	Flavonoids	Flavones	-	FALSE	FALSE	up	up
C26H28O14	Apigenin-7-O-(2''-glucosyl)arabinoside	Flavonoids	Flavones	-	FALSE	FALSE	up	up
C27H32O13	Pinocembrin-7-O-neohesperidoside	Flavonoids	Flavones	13241-31-1	FALSE	FALSE	up	up
C30H26O12	Apigenin-7-O-(6''-p-Coumaryl)glucoside	Flavonoids	Flavones	-	FALSE	FALSE	up	up
C27H30O14	Apigenin-7-O-rutinoside (Isorhoifolin)	Flavonoids	Flavones	552-57-8	FALSE	FALSE	up	FALSE
C27H30O14	Apigenin-7-O-neohesperidoside (Rhoifolin)	Flavonoids	Flavones	17306-46-6	FALSE	FALSE	up	up
C26H28O15	Kaempferol-3-O-sambubioside	Flavonoids	Flavones	27661-51-4	up	up	up	up
C26H28O15	Orientin-2''-O-xyloside	Flavonoids	Flavones	-	up	up	up	up
C27H32O14	Pinocembrin-7-O-sophoroside	Flavonoids	Flavones	-	up	FALSE	up	FALSE
C28H32O14	Chrysoeriol-6-C-rhamnoside-7-O-rhamnoside	Flavonoids	Flavones	-	FALSE	FALSE	up	up
C27H30O15	Luteolin-7-O-neohesperidoside (Lonicerin)	Flavonoids	Flavones	25694-72-8	FALSE	FALSE	up	up
C28H32O15	Diosmetin-7-O-Neohesperidoside (Neodiosmin)	Flavonoids	Flavones	38665-01-9	up	up	up	up
C28H32O15	Diosmetin-7-O-rutinoside (Diosmin)	Flavonoids	Flavones	520-27-4	up	up	up	up
C27H30O16	Orientin-2''-O-galactoside	Flavonoids	Flavones	-	FALSE	up	FALSE	FALSE
C27H30O16	Kaempferol-3,7-di-O-glucoside	Flavonoids	Flavones	-	up	FALSE	up	FALSE
C27H30O16	Luteolin-7-O-gentiobioside	Flavonoids	Flavones	-	up	FALSE	FALSE	FALSE
C27H30O16	Isoluteolin-6,8-di-C-glucoside	Flavonoids	Flavones	-	FALSE	up	FALSE	up
C27H30O16	Kaempferol-6,8-di-C-glucoside	Flavonoids	Flavones	-	FALSE	up	FALSE	up
C27H30O17	Myricetin-3-O-galactoside-3'-O-rhamnoside	Flavonoids	Flavones	-	FALSE	up	FALSE	up
C32H30O14	Chrysoeriol-7-O-(6''-feruloyl)glucoside	Flavonoids	Flavones	-	FALSE	FALSE	up	up
C35H28O16	Tricin-4'-O-oxalic acid-7-O-(p-coumaroyl)shikimic acid	Flavonoids	Flavones	-	FALSE	FALSE	up	up
C33H40O18	Apigenin-7-O-rutinoside-4'-O-rhamnoside	Flavonoids	Flavones	-	FALSE	FALSE	up	FALSE
C33H40O18	Ligustroflavone(Nuezhenoside)	Flavonoids	Flavones	260413-62-5	FALSE	FALSE	up	FALSE
C33H40O19	Apigenin-7-O-glucoside-4'-O-rutinoside	Flavonoids	Flavones	-	FALSE	FALSE	FALSE	up
C34H42O20	Chrysoeriol-7-O-rutinoside-5-O-glucoside	Flavonoids	Flavones	-	FALSE	up	up	up
C36H36O19	kaempferol-3-caffeoyldiglucoside	Flavonoids	Flavones	-	FALSE	up	FALSE	FALSE
C39H50O24	Apigenin-7-O-rutinoside-4'-O-Sophoroside	Flavonoids	Flavones	-	FALSE	down	up	FALSE
C21H21O10+	Pelargonidin-3-O-glucoside	Flavonoids	Anthocyanidins	47684-27-5	FALSE	FALSE	up	FALSE
C21H21O11+	Cyanidin-3-O-glucoside (Kuromanin)	Flavonoids	Anthocyanidins	47705-70-4	up	FALSE	up	up
C27H31O14+	Pelargonidin-3-O-rutinoside	Flavonoids	Anthocyanidins	-	up	up	up	up
C27H31O15+	Cyanidin-3-O-rutinoside (Keracyanin)	Flavonoids	Anthocyanidins	28338-59-2	up	up	FALSE	up
C27H31O15+	Pelargonidin-3,5-O-diglucoside	Flavonoids	Anthocyanidins	17334-58-6	up	up	FALSE	up
C28H33O15+	Peonidin-3-O-rutinoside	Flavonoids	Anthocyanidins	-	up	up	FALSE	up
C33H41O20+	Cyanidin-3-O-rutinoside-5-O-glucoside	Flavonoids	Anthocyanidins	-	up	up	up	up
C15H12O5	Pinobanksin	Flavonoids	Flavanonols	548-82-3	FALSE	up	up	up
C15H12O6	Aromadendrin (Dihydrokaempferol)	Flavonoids	Flavanonols	480-20-6	up	up	up	up
C15H12O7	Taxifolin(Dihydroquercetin)	Flavonoids	Flavanonols	480-18-2	up	up	up	up
C15H12O8	Dihydromyricetin (Ampelopsin)	Flavonoids	Flavanonols	27200-12-0	FALSE	down	FALSE	FALSE
C21H22O10	Engeletin	Flavonoids	Flavanonols	572-31-6	FALSE	FALSE	up	up
C21H22O11	Astilbin	Flavonoids	Flavanonols	29838-67-3	FALSE	FALSE	up	up
C21H22O11	Aromadendrin-7-O-glucoside	Flavonoids	Flavanonols	28189-90-4	FALSE	FALSE	up	up
C22H24O11	Hesperetin-5-O-glucoside	Flavonoids	Flavanonols	69651-80-5	up	FALSE	FALSE	FALSE
C21H22O13	Dihydromyricetin-3-O-glucoside	Flavonoids	Flavanonols	-	FALSE	FALSE	up	FALSE
C28H34O16	Hesperetin-5,7-di-O-glucoside	Flavonoids	Flavanonols	-	up	FALSE	up	up
C15H12O4	Pinocembrin (Dihydrochrysin)	Flavonoids	Flavanones	480-39-7	FALSE	up	up	up
C15H12O5	Naringenin (5,7,4'-Trihydroxyflavanone)	Flavonoids	Flavanones	480-41-1	up	up	up	up
C15H12O5	Butin	Flavonoids	Flavanones	492-14-8	up	up	up	up
C15H12O6	Eriodictyol (5,7,3',4'-Tetrahydroxyflavanone)	Flavonoids	Flavanones	552-58-9	up	up	up	up
C15H12O6	Isookanin	Flavonoids	Flavanones	-	up	up	up	up
C16H14O6	Homoeriodictyol	Flavonoids	Flavanones	446-71-9	FALSE	up	up	up
C18H16O7	Cirsilineol (4',5-Dihydroxy-3',6,7-trimethoxyflavone)	Flavonoids	Flavanones	41365-32-6	down	down	FALSE	up
C20H22O7	3',4',5,6,7-Pentamethoxyflavanone	Flavonoids	Flavanones	-	FALSE	up	FALSE	FALSE
C21H22O10	Naringenin-7-O-glucoside (Prunin)	Flavonoids	Flavanones	529-55-5	up	down	up	FALSE
C21H22O10	Butin-7-O-glucoside	Flavonoids	Flavanones	-	FALSE	FALSE	up	up
C21H22O10	Naringenin-4'-O-glucoside	Flavonoids	Flavanones	-	FALSE	FALSE	up	up
C21H22O11	6-C-Glucosyl-2-Hydroxynaringenin	Flavonoids	Flavanones	-	FALSE	down	FALSE	FALSE
C21H22O11	Eriodictyol-8-C-glucoside	Flavonoids	Flavanones	1023271-51-3	FALSE	FALSE	up	up
C21H22O11	Eriodictyol-7-O-glucoside	Flavonoids	Flavanones	38965-51-4	FALSE	FALSE	up	up
C23H26O11	Persicoside	Flavonoids	Flavanones	28978-03-2	FALSE	FALSE	up	up
C27H32O14	Naringenin-7-O-Rutinoside(Narirutin)	Flavonoids	Flavanones	14259-46-2	FALSE	FALSE	up	FALSE
C27H32O14	Naringenin-7-O-Neohesperidoside(Naringin)	Flavonoids	Flavanones	10236-47-2	FALSE	down	up	up
C28H26O15	Eriodictyol-7-O-(6''-O-galloyl)glucoside	Flavonoids	Flavanones	-	FALSE	down	up	FALSE
C28H34O15	Hesperetin-7-O-neohesperidoside(Neohesperidin)	Flavonoids	Flavanones	13241-33-3	FALSE	FALSE	FALSE	up
C28H34O15	Hesperetin-7-O-rutinoside (Hesperidin)	Flavonoids	Flavanones	520-26-3	FALSE	FALSE	FALSE	up
C15H12O5	Naringenin chalcone; 2',4,4',6'-Tetrahydroxychalcone	Flavonoids	Chalcones	73692-50-9	up	up	FALSE	up
C15H14O5	Phloretin	Flavonoids	Chalcones	60-82-2	up	up	FALSE	up
C15H12O6	Okanin	Flavonoids	Chalcones	484-76-4	up	up	up	up
C20H20O5	2,4,2',4'-tetrahydroxy-3'-prenylchalcone	Flavonoids	Chalcones	-	FALSE	FALSE	up	up
C21H22O5	Xanthohumol	Flavonoids	Chalcones	6754-58-1	FALSE	FALSE	up	up
C21H24O10	Phloretin-4'-O-glucoside (Trilobatin)	Flavonoids	Chalcones	4192-90-9	FALSE	FALSE	up	up
C21H22O11	3,4,2',4',6'-Pentahydroxychalcone-4'-O-glucoside	Flavonoids	Chalcones	-	FALSE	FALSE	up	up

## Sheet: Table S3
Table S3. 55 DAMs mapped to KEGG metabolic pathways.
Index	Formula	Compounds	Class I	Class II	CAS	Level	Yf_vs_Rf	Ye_vs_Re	Yf_vs_Ye	Rf_vs_Re	cpd_ID	kegg_map
mws0037	C16H12O4	Formononetin (7-Hydroxy-4'-methoxyisoflavone)	Flavonoids	Isoflavones	485-72-3	3	FALSE	FALSE	up	up	C00858	ko00943,ko01100,ko01110
mws0918	C16H12O5	Prunetin (5,4'-Dihydroxy-7-methoxyisoflavone)	Flavonoids	Isoflavones	552-59-0	3	FALSE	FALSE	up	up	C10521	ko00943
Lmdp003110	C15H12O6	2,6,7,4'-Tetrahydroxyisoflavanone	Flavonoids	Isoflavones	-	3	FALSE	FALSE	up	FALSE	C16233	ko00943,ko01110
mws1422	C15H14O5	Epiafzelechin	Flavonoids	Flavanols	24808-04-6	3	up	FALSE	FALSE	FALSE	C12128	ko00941,ko01110
pme3285	C15H14O5	Afzelechin (3,5,7,4'-Tetrahydroxyflavan)	Flavonoids	Flavanols	2545-00-8	3	FALSE	FALSE	up	FALSE	C09320	ko00941,ko01110
mws0042	C15H14O7	Epigallocatechin	Flavonoids	Flavanols	970-74-1	3	FALSE	FALSE	up	FALSE	C12136	ko00941,ko01110
MWSHY0181	C21H20O10	Apigenin-8-C-Glucoside (Vitexin)	Flavonoids	Flavonoid carbonoside	3681-93-4	1	FALSE	up	up	up	C01460	ko00941,ko00944
MWSHY0008	C21H20O10	Apigenin-6-C-glucoside (Isovitexin)	Flavonoids	Flavonoid carbonoside	38953-85-4	1	FALSE	up	up	up	C01714	ko00944
pme3227	C27H30O14	Vitexin-2''-O-rhamnoside	Flavonoids	Flavonoid carbonoside	64820-99-1	3	FALSE	FALSE	up	up	C12628	ko00944
pmp001106	C27H30O15	Vitexin-2''-O-glucoside	Flavonoids	Flavonoid carbonoside	61360-94-9	1	FALSE	FALSE	up	up	C04024	ko00944
MWSHY0051	C15H10O6	Kaempferol (3,5,7,4'-Tetrahydroxyflavone)	Flavonoids	Flavonols	520-18-3	2	FALSE	up	up	up	C05903	ko00941,ko00944,ko01100,ko01110
pme3514	C15H10O7	Quercetin	Flavonoids	Flavonols	117-39-5	1	FALSE	up	up	up	C00389	ko00941,ko00944,ko01100,ko01110
Lmmn004912	C16H12O7	3-O-Methylquercetin	Flavonoids	Flavonols	1486-70-0	3	FALSE	up	up	up	C04443	ko00944
mws0032	C15H10O8	Myricetin	Flavonoids	Flavonols	529-44-2	3	down	FALSE	up	up	C10107	ko00941,ko00944,ko01110
mws0917	C17H14O7	3,7-Di-O-methylquercetin	Flavonoids	Flavonols	2068-02-02	3	FALSE	FALSE	up	up	C01265	ko00944
mws1003	C16H12O8	Laricitrin	Flavonoids	Flavonols	53472-37-0	3	FALSE	FALSE	up	up	C12633	ko00944
mws0913	C21H20O11	Kaempferol-3-O-galactoside (Trifolin)	Flavonoids	Flavonols	23627-87-4	1	FALSE	FALSE	up	FALSE	C12626	ko00944
MWSHY0136	C21H20O11	Kaempferol-3-O-glucoside (Astragalin)	Flavonoids	Flavonols	480-10-4	1	FALSE	FALSE	up	FALSE	C12249	ko00944,ko01110
MWSHY0046	C21H20O12	Quercetin-3-O-glucoside (Isoquercitrin)	Flavonoids	Flavonols	482-35-9	1	FALSE	FALSE	up	FALSE	C05623	ko00944,ko01100,ko01110
MWSHY0050	C27H30O15	Kaempferol-3-O-rutinoside(Nicotiflorin)	Flavonoids	Flavonols	17650-84-9	1	FALSE	FALSE	up	up	C21833	ko00944,ko01110
MWSHY0067	C27H30O16	Quercetin-3-O-rutinoside (Rutin)	Flavonoids	Flavonols	153-18-4	1	up	up	up	up	C05625	ko00944,ko01100,ko01110
Hmcp001618	C32H38O20	Quercetin-3-O-(2''-O-Xylosyl)rutinoside	Flavonoids	Flavonols	129235-39-8	3	FALSE	FALSE	up	up	C10175	ko00944
Lmqp002170	C33H40O21	Kaempferol-3-O-sophorotrioside	Flavonoids	Flavonols	80714-53-0	3	up	FALSE	FALSE	FALSE	C12635	ko00944
mws0040	C15H10O4	Chrysin	Flavonoids	Flavones	480-40-0	3	FALSE	up	up	up	C10028	ko00941
Lmyn006227	C15H10O5	Galangin (3,5,7-Trihydroxyflavone)	Flavonoids	Flavones	548-83-4	1	FALSE	up	up	up	C10044	ko00941
pmp000571	C15H10O5	Apigenin; 4',5,7-Trihydroxyflavone	Flavonoids	Flavones	520-36-5	1	FALSE	FALSE	up	up	C01477	ko00941,ko00943,ko00944,ko01100,ko01110
mws1178	C16H16O4	Vestitol	Flavonoids	Flavones	35878-41-2	3	FALSE	FALSE	up	up	C16225	ko00943
mws0051	C16H12O5	Acacetin	Flavonoids	Flavones	480-44-4	3	FALSE	FALSE	up	up	C01470	ko00944
MWSHY0058	C15H10O6	Luteolin (5,7,3',4'-Tetrahydroxyflavone)	Flavonoids	Flavones	491-70-3	3	FALSE	up	up	up	C01514	ko00941,ko00944,ko01100,ko01110
mws1002	C17H14O8	Syringetin	Flavonoids	Flavones	4423-37-4	3	FALSE	FALSE	up	up	C11620	ko00944
MWSHY0189	C21H20O10	Apigenin-7-O-glucoside(Cosmosiin)	Flavonoids	Flavones	578-74-5	1	up	FALSE	up	up	C04608	ko00944
mws0047	C27H30O14	Apigenin-7-O-neohesperidoside (Rhoifolin)	Flavonoids	Flavones	17306-46-6	1	FALSE	FALSE	up	up	C12627	ko00944
MWSHY0080	C27H30O15	Luteolin-7-O-neohesperidoside (Lonicerin)	Flavonoids	Flavones	25694-72-8	1	FALSE	FALSE	up	up	C12630	ko00944
pme3392	C21H21O10+	Pelargonidin-3-O-glucoside	Flavonoids	Anthocyanidins	47684-27-5	3	FALSE	FALSE	up	FALSE	C12137	ko00942,ko01100,ko01110
pmb0550	C21H21O11+	Cyanidin-3-O-glucoside (Kuromanin)	Flavonoids	Anthocyanidins	47705-70-4	3	up	FALSE	up	up	C08604	ko00942
Smsp002643	C27H31O14+	Pelargonidin-3-O-rutinoside	Flavonoids	Anthocyanidins	-	3	up	up	up	up	C12644	ko00942
pme1773	C27H31O15+	Cyanidin-3-O-rutinoside (Keracyanin)	Flavonoids	Anthocyanidins	28338-59-2	2	up	up	FALSE	up	C08620	ko00942
pme1793	C27H31O15+	Pelargonidin-3,5-O-diglucoside	Flavonoids	Anthocyanidins	17334-58-6	3	up	up	FALSE	up	C08725	ko00942
Smsp001702	C33H41O20+	Cyanidin-3-O-rutinoside-5-O-glucoside	Flavonoids	Anthocyanidins	-	3	up	up	up	up	C12646	ko00942
mws0914	C15H12O5	Pinobanksin	Flavonoids	Flavanonols	548-82-3	1	FALSE	up	up	up	C09826	ko00941
mws1094	C15H12O6	Aromadendrin (Dihydrokaempferol)	Flavonoids	Flavanonols	480-20-6	1	up	up	up	up	C00974	ko00941,ko01100,ko01110
mws0044	C15H12O7	Taxifolin(Dihydroquercetin)	Flavonoids	Flavanonols	480-18-2	2	up	up	up	up	C01617	ko00941,ko01100,ko01110
mws0744	C15H12O8	Dihydromyricetin (Ampelopsin)	Flavonoids	Flavanonols	27200-12-0	3	FALSE	down	FALSE	FALSE	C02906	ko00941,ko01110
mws0789	C15H12O4	Pinocembrin (Dihydrochrysin)	Flavonoids	Flavanones	480-39-7	3	FALSE	up	up	up	C09827	ko00941
pme0376	C15H12O5	Naringenin (5,7,4'-Trihydroxyflavanone)	Flavonoids	Flavanones	480-41-1	1	up	up	up	up	C00509	ko00941,ko00943,ko01100,ko01110
pme3475	C15H12O5	Butin	Flavonoids	Flavanones	492-14-8	1	up	up	up	up	C09614	ko00941
mws0064	C15H12O6	Eriodictyol (5,7,3',4'-Tetrahydroxyflavanone)	Flavonoids	Flavanones	552-58-9	1	up	up	up	up	C05631	ko00941,ko01100,ko01110
mws1033	C16H14O6	Homoeriodictyol	Flavonoids	Flavanones	446-71-9	3	FALSE	up	up	up	C09756	ko00941
mws1179	C21H22O10	Naringenin-7-O-glucoside (Prunin)	Flavonoids	Flavanones	529-55-5	1	up	down	up	FALSE	C09099	ko00941
mws0046	C27H32O14	Naringenin-7-O-Neohesperidoside(Naringin)	Flavonoids	Flavanones	10236-47-2	2	FALSE	down	up	up	C09789	ko00941
MWSHY0019	C28H34O15	Hesperetin-7-O-neohesperidoside(Neohesperidin)	Flavonoids	Flavanones	13241-33-3	3	FALSE	FALSE	FALSE	up	C09806	ko00941
pme2960	C15H12O5	Naringenin chalcone; 2',4,4',6'-Tetrahydroxychalcone	Flavonoids	Chalcones	73692-50-9	1	up	up	FALSE	up	C06561	ko00941,ko01100,ko01110
pme1201	C15H14O5	Phloretin	Flavonoids	Chalcones	60-82-2	3	up	up	FALSE	up	C00774	ko00941,ko01110
pme1399	C21H22O5	Xanthohumol	Flavonoids	Chalcones	6754-58-1	3	FALSE	FALSE	up	up	C16417	ko00941
Lmsn003297	C21H22O11	3,4,2',4',6'-Pentahydroxychalcone-4'-O-glucoside	Flavonoids	Chalcones	-	2	FALSE	FALSE	up	up	C16408	ko00941

## Sheet: Table S4
Table S4.Data of the whole-length transcriptome analysis process.
Date type	Seq_number	Total_length	<1kb	>1kb&<2kb	>2kb&3kb	>3kb	N50	N90	Mean	Median	Max	Min
Subreads	23016991	40331197156	4221532	12039208	4270449	2485802	2019	1099	1752	1405	282723	50
CCS	677815	1429103953	81681	275078	206222	114834	2423	1292	2108	1942	23303	58
FLNC	543296	1100210467	59350	256950	131289	95707	2424	1161	2025	1759	15976	76
Self Correced FLNC	78566	163133595	9578	34019	21090	13879	2399	1224	2076	1865	9513	68
Cd Hit_FLNC	21464	44513478	2886	8923	5817	3838	2427	1217	2073	1866	9513	101

## Sheet: Table S5
Table S5. Overview of assembly and quality evaluation of the P. ternata RNA-seq clean data.
Sample_name	Total_reads	Total_bases	GC_content	Q20	Q30
R-1	53636386	8045457900	0.5214	0.9767	0.9374
R-2	43243658	6486548700	0.521	0.9778	0.9391
R-3	46095754	6914363100	0.5331	0.9742	0.9323
Y-1	43836442	6575466300	0.5196	0.9758	0.9352
Y-2	38582272	5787340800	0.5146	0.9739	0.93
Y-3	46056998	6908549700	0.5233	0.9755	0.9346

## Sheet: Table S6
Table S6. Annotation of transcripts against seven different public databases.
Data base	annotated number	annotated ratio
GO	10087	0.47
kegg	8500	0.39
KOG	11421	0.53
nr	18579	0.87
pfam	15796	0.73
swiss_prot	15540	0.72
TrEMBL	18822	0.88
Total	18905	0.88

## Sheet: Table S7
Table S7. All transcripts were assigned to database GO.
Gene_ID	GO_BP	GO_CC	GO_MF
part2transcript/46183			enzyme inhibitor activity(GO:0004857)
part1transcript/16241	carbohydrate metabolic process(GO:0005975)		hydrolase activity, hydrolyzing O-glycosyl compounds(GO:0004553)
part2transcript/8912	protein folding(GO:0006457)		unfolded protein binding(GO:0051082)| ATP binding(GO:0005524)
part1transcript/42309	cellular iron ion homeostasis(GO:0006879)		ferric iron binding(GO:0008199)
part1transcript/46235			nucleic acid binding(GO:0003676)
part1transcript/30239	protein phosphorylation(GO:0006468)		protein kinase activity(GO:0004672)
part2transcript/2935			GTPase activity(GO:0003924)| GTP binding(GO:0005525)
part1transcript/35878			nuclease activity(GO:0004518)
part2transcript/11401	intracellular protein transport(GO:0006886)	cis-Golgi network(GO:0005801)| membrane(GO:0016020)
part1transcript/49223	translation(GO:0006412)	ribosome(GO:0005840)| intracellular(GO:0005622)	structural constituent of ribosome(GO:0003735)
part1transcript/13143	protein phosphorylation(GO:0006468)| recognition of pollen(GO:0048544)		protein kinase activity(GO:0004672)
part2transcript/20246	protein transport(GO:0015031)	membrane(GO:0016020)
part2transcript/16847			acid phosphatase activity(GO:0003993)| hydrolase activity(GO:0016787)| metal ion binding(GO:0046872)
part1transcript/12218	oxidation-reduction process(GO:0055114)		iron-sulfur cluster binding(GO:0051536)| oxidoreductase activity, acting on NAD(P)H(GO:0016651)| oxidoreductase activity(GO:0016491)
part2transcript/30221	tRNA aminoacylation for protein translation(GO:0006418)		nucleotide binding(GO:0000166)| aminoacyl-tRNA ligase activity(GO:0004812)| ATP binding(GO:0005524)| RNA binding(GO:0003723)
part2transcript/32048			protein binding(GO:0005515)
part2transcript/30461	signal transduction(GO:0007165)
part2transcript/6137			ATP binding(GO:0005524)
part2transcript/26724			protein binding(GO:0005515)
part2transcript/25359	protein phosphorylation(GO:0006468)		ATP binding(GO:0005524)| protein kinase activity(GO:0004672)
part1transcript/45952	translational elongation(GO:0006414)| peptide biosynthetic process(GO:0043043)	cytoplasm(GO:0005737)	translation elongation factor activity(GO:0003746)
part2transcript/35240	transcription, DNA-templated(GO:0006351)		DNA binding(GO:0003677)| DNA-directed 5'-3' RNA polymerase activity(GO:0003899)
part2transcript/13424	protein phosphorylation(GO:0006468)		protein kinase activity(GO:0004672)
part1transcript/34859			calcium ion binding(GO:0005509)
part2transcript/31433			protein binding(GO:0005515)
part2transcript/13118			protein binding(GO:0005515)
part1transcript/18503			ATP binding(GO:0005524)| nucleic acid binding(GO:0003676)
part1transcript/34433			protein binding(GO:0005515)
part1transcript/44952	electron transport chain(GO:0022900)		oxidoreductase activity, acting on NAD(P)H(GO:0016651)
part1transcript/44562	translation(GO:0006412)	intracellular(GO:0005622)| ribosome(GO:0005840)	structural constituent of ribosome(GO:0003735)
part1transcript/25319	magnesium ion transport(GO:0015693)	integral component of membrane(GO:0016021)	magnesium ion transmembrane transporter activity(GO:0015095)
part1transcript/27988		membrane(GO:0016020)| integral component of membrane(GO:0016021)
part2transcript/11309	intracellular protein transport(GO:0006886)	Golgi transport complex(GO:0017119)
part2transcript/36845	regulation of transcription, DNA-templated(GO:0006355)		DNA-binding transcription factor activity(GO:0003700)| sequence-specific DNA binding(GO:0043565)
part2transcript/26403	biosynthetic process(GO:0009058)		pyridoxal phosphate binding(GO:0030170)
part1transcript/16055			RNA-DNA hybrid ribonuclease activity(GO:0004523)| nucleic acid binding(GO:0003676)
part2transcript/11596	exocytosis(GO:0006887)	exocyst(GO:0000145)
part2transcript/19032	oxidation-reduction process(GO:0055114)		oxidoreductase activity, acting on paired donors, with incorporation or reduction of molecular oxygen(GO:0016705)| heme binding(GO:0020037)| iron ion binding(GO:0005506)
part1transcript/11686	oxidation-reduction process(GO:0055114)		oxidoreductase activity(GO:0016491)| FMN binding(GO:0010181)
part2transcript/11837	RNA processing(GO:0006396)
part1transcript/23647			nucleic acid binding(GO:0003676)| ATP binding(GO:0005524)
part2transcript/5810			nucleic acid binding(GO:0003676)
part2transcript/8495	proton transmembrane transport(GO:1902600)	membrane(GO:0016020)	inorganic diphosphatase activity(GO:0004427)| hydrogen-translocating pyrophosphatase activity(GO:0009678)
part1transcript/32797		membrane(GO:0016020)
part2transcript/18150			protein binding(GO:0005515)
part2transcript/38377			nucleic acid binding(GO:0003676)
part1transcript/48012	translational frameshifting(GO:0006452)| positive regulation of translational elongation(GO:0045901)| positive regulation of translational termination(GO:0045905)		ribosome binding(GO:0043022)| translation elongation factor activity(GO:0003746)| RNA binding(GO:0003723)
part2transcript/28351	oxidation-reduction process(GO:0055114)		NAD binding(GO:0051287)| oxidoreductase activity, acting on the CH-OH group of donors, NAD or NADP as acceptor(GO:0016616)
part2transcript/2752	regulation of transcription, DNA-templated(GO:0006355)| response to hormone(GO:0009725)	nucleus(GO:0005634)	DNA binding(GO:0003677)
part1transcript/42482			protein binding(GO:0005515)
part2transcript/39912	translation(GO:0006412)	ribosome(GO:0005840)	structural constituent of ribosome(GO:0003735)| RNA binding(GO:0003723)
part1transcript/23012	regulation of transcription, DNA-templated(GO:0006355)		DNA-binding transcription factor activity(GO:0003700)
part2transcript/703	DNA integration(GO:0015074)
part1transcript/35615	transmembrane transport(GO:0055085)	membrane(GO:0016020)	channel activity(GO:0015267)
part2transcript/1404	photosynthesis(GO:0015979)	thylakoid(GO:0009579)| integral component of membrane(GO:0016021)| photosystem I(GO:0009522)
part1transcript/26810	oxidation-reduction process(GO:0055114)		iron ion binding(GO:0005506)| heme binding(GO:0020037)| oxidoreductase activity, acting on paired donors, with incorporation or reduction of molecular oxygen(GO:0016705)
part2transcript/33750			transferase activity, transferring glycosyl groups(GO:0016757)
part1transcript/22638			protein dimerization activity(GO:0046983)
part2transcript/20738	protein phosphorylation(GO:0006468)| signal transduction(GO:0007165)		protein kinase activity(GO:0004672)| ATP binding(GO:0005524)
part1transcript/9280			RNA binding(GO:0003723)
part2transcript/20314			ATP binding(GO:0005524)
part1transcript/38475			ubiquitin protein ligase activity(GO:0061630)
part2transcript/28411	oxidation-reduction process(GO:0055114)		iron ion binding(GO:0005506)| heme binding(GO:0020037)| oxidoreductase activity, acting on paired donors, with incorporation or reduction of molecular oxygen(GO:0016705)
part2transcript/8567	protein phosphorylation(GO:0006468)		protein kinase activity(GO:0004672)
part2transcript/13250			hydrolase activity, acting on glycosyl bonds(GO:0016798)
part1transcript/43823			protein binding(GO:0005515)
part2transcript/6859			protein dimerization activity(GO:0046983)| DNA binding(GO:0003677)
part2transcript/1684	transcription, DNA-templated(GO:0006351)	viral capsid(GO:0019028)	RNA binding(GO:0003723)| RNA-directed 5'-3' RNA polymerase activity(GO:0003968)
part2transcript/3623			ADP binding(GO:0043531)
part2transcript/28409			transferase activity, transferring hexosyl groups(GO:0016758)
part2transcript/36633			catalytic activity(GO:0003824)
part2transcript/18546	oxidation-reduction process(GO:0055114)		oxidoreductase activity(GO:0016491)
part1transcript/42826		integral component of membrane(GO:0016021)
part1transcript/11739	sulfate transport(GO:0008272)	integral component of membrane(GO:0016021)	sulfate transmembrane transporter activity(GO:0015116)
part1transcript/36128			protein binding(GO:0005515)
part1transcript/45503	translation(GO:0006412)	intracellular(GO:0005622)| ribosome(GO:0005840)	structural constituent of ribosome(GO:0003735)
part1transcript/38178	oxidation-reduction process(GO:0055114)
part1transcript/42227	fatty acid biosynthetic process(GO:0006633)	membrane(GO:0016020)	transferase activity, transferring acyl groups other than amino-acyl groups(GO:0016747)
part2transcript/22245			kinase activity(GO:0016301)| ATP binding(GO:0005524)
part2transcript/21482			translation initiation factor activity(GO:0003743)
part1transcript/28205			hydrolase activity(GO:0016787)
part2transcript/10608			nucleic acid binding(GO:0003676)
part2transcript/190			RNA-DNA hybrid ribonuclease activity(GO:0004523)| nucleic acid binding(GO:0003676)
part2transcript/11582	spindle assembly(GO:0051225)	HAUS complex(GO:0070652)
part2transcript/11247	vesicle docking involved in exocytosis(GO:0006904)	exocyst(GO:0000145)
part1transcript/15799			GTPase activity(GO:0003924)| GTP binding(GO:0005525)
part2transcript/13112	protein phosphorylation(GO:0006468)		protein kinase activity(GO:0004672)
part1transcript/42467			protein binding(GO:0005515)
part2transcript/19693			protein binding(GO:0005515)
part2transcript/385			protein binding(GO:0005515)
part2transcript/46272			zinc ion binding(GO:0008270)| nucleic acid binding(GO:0003676)
part1transcript/43526			protein binding(GO:0005515)
part2transcript/19618			hydrolase activity, acting on ester bonds(GO:0016788)
part1transcript/30279	transmembrane transport(GO:0055085)	integral component of membrane(GO:0016021)	transmembrane transporter activity(GO:0022857)
part2transcript/29696			carbon-sulfur lyase activity(GO:0016846)
part2transcript/2570	oxidation-reduction process(GO:0055114)		FMN binding(GO:0010181)| oxidoreductase activity(GO:0016491)
part2transcript/19967	transmembrane transport(GO:0055085)	integral component of membrane(GO:0016021)
part2transcript/31857			ubiquitin protein ligase activity(GO:0061630)
part1transcript/2811		mitochondrion(GO:0005739)
part1transcript/33557			nucleic acid binding(GO:0003676)
part2transcript/8213			ATP binding(GO:0005524)
part2transcript/5086	regulation of transcription, DNA-templated(GO:0006355)| response to hormone(GO:0009725)	nucleus(GO:0005634)	DNA binding(GO:0003677)
part2transcript/38486			catalytic activity(GO:0003824)
part2transcript/8896	protein deubiquitination(GO:0016579)		thiol-dependent ubiquitinyl hydrolase activity(GO:0036459)
part1transcript/17312	protein phosphorylation(GO:0006468)		protein kinase activity(GO:0004672)| ATP binding(GO:0005524)
part2transcript/6710	proton transmembrane transport(GO:1902600)	membrane(GO:0016020)	hydrogen-translocating pyrophosphatase activity(GO:0009678)| inorganic diphosphatase activity(GO:0004427)
part1transcript/31278	protein phosphorylation(GO:0006468)		protein kinase activity(GO:0004672)
part2transcript/2876	protein phosphorylation(GO:0006468)		protein kinase activity(GO:0004672)| protein binding(GO:0005515)| ATP binding(GO:0005524)
part1transcript/50680	translation(GO:0006412)	intracellular(GO:0005622)| ribosome(GO:0005840)	structural constituent of ribosome(GO:0003735)
part1transcript/46688	translation(GO:0006412)	ribosome(GO:0005840)	protein binding(GO:0005515)| structural constituent of ribosome(GO:0003735)
part2transcript/19596	regulation of transcription, DNA-templated(GO:0006355)	nucleus(GO:0005634)	DNA-binding transcription factor activity(GO:0003700)| sequence-specific DNA binding(GO:0043565)
part2transcript/47296	regulation of transcription by RNA polymerase II(GO:0006357)	mediator complex(GO:0016592)	transcription coregulator activity(GO:0003712)
part2transcript/45132	oxidation-reduction process(GO:0055114)		oxidoreductase activity(GO:0016491)
part1transcript/19788			methyltransferase activity(GO:0008168)
part2transcript/36640			RNA binding(GO:0003723)
part1transcript/35468		cytoplasm(GO:0005737)| nucleus(GO:0005634)
part1transcript/12444	protein phosphorylation(GO:0006468)		protein binding(GO:0005515)| protein kinase activity(GO:0004672)
part1transcript/918	cellulose biosynthetic process(GO:0030244)	membrane(GO:0016020)	cellulose synthase (UDP-forming) activity(GO:0016760)
part2transcript/31814			hydrolase activity, acting on ester bonds(GO:0016788)
part2transcript/4033	tRNA aminoacylation for protein translation(GO:0006418)		ATP binding(GO:0005524)| aminoacyl-tRNA ligase activity(GO:0004812)| nucleotide binding(GO:0000166)
part2transcript/18101	oxidation-reduction process(GO:0055114)		iron ion binding(GO:0005506)| heme binding(GO:0020037)| oxidoreductase activity, acting on paired donors, with incorporation or reduction of molecular oxygen(GO:0016705)
part2transcript/31908		integral component of membrane(GO:0016021)
part2transcript/11571			methyltransferase activity(GO:0008168)
part1transcript/42314	photosynthesis(GO:0015979)	photosystem II(GO:0009523)| photosystem II oxygen evolving complex(GO:0009654)| extrinsic component of membrane(GO:0019898)	calcium ion binding(GO:0005509)
part1transcript/41294			endopeptidase inhibitor activity(GO:0004866)
part2transcript/17348	protein phosphorylation(GO:0006468)		protein kinase activity(GO:0004672)
part1transcript/26420		integral component of membrane(GO:0016021)
part1transcript/38468	cellular glucan metabolic process(GO:0006073)| carbohydrate metabolic process(GO:0005975)	apoplast(GO:0048046)| cell wall(GO:0005618)	hydrolase activity, hydrolyzing O-glycosyl compounds(GO:0004553)| xyloglucan:xyloglucosyl transferase activity(GO:0016762)
part2transcript/7202			GTPase activator activity(GO:0005096)
part2transcript/15797	protein phosphorylation(GO:0006468)		ATP binding(GO:0005524)| protein kinase activity(GO:0004672)| protein binding(GO:0005515)
part2transcript/32346		nucleus(GO:0005634)	DNA binding(GO:0003677)
part2transcript/12705			ATP binding(GO:0005524)| nucleic acid binding(GO:0003676)
part1transcript/31258			protein binding(GO:0005515)
part1transcript/33597			protein binding(GO:0005515)
part1transcript/19978	transmembrane transport(GO:0055085)	integral component of membrane(GO:0016021)	transmembrane transporter activity(GO:0022857)
part2transcript/17817	glycolytic process(GO:0006096)		6-phosphofructokinase activity(GO:0003872)
part2transcript/4558	intracellular protein transport(GO:0006886)| ER to Golgi vesicle-mediated transport(GO:0006888)	COPII vesicle coat(GO:0030127)	zinc ion binding(GO:0008270)
part1transcript/23622	oxidation-reduction process(GO:0055114)		iron ion binding(GO:0005506)| oxidoreductase activity, acting on paired donors, with incorporation or reduction of molecular oxygen(GO:0016705)| heme binding(GO:0020037)
part2transcript/14264			protein binding(GO:0005515)
part2transcript/35104	oxidation-reduction process(GO:0055114)		oxidoreductase activity(GO:0016491)
part2transcript/21084	transmembrane transport(GO:0055085)	integral component of membrane(GO:0016021)	transmembrane transporter activity(GO:0022857)
part1transcript/2490			protein binding(GO:0005515)
part1transcript/1593	intracellular protein transport(GO:0006886)| vesicle-mediated transport(GO:0016192)	membrane coat(GO:0030117)| COPI vesicle coat(GO:0030126)	protein binding(GO:0005515)| structural molecule activity(GO:0005198)
part2transcript/17971	regulation of transcription, DNA-templated(GO:0006355)| DNA-templated transcription, initiation(GO:0006352)		DNA-binding transcription factor activity(GO:0003700)
part2transcript/36116	protein retention in ER lumen(GO:0006621)	integral component of membrane(GO:0016021)	ER retention sequence binding(GO:0046923)
part1transcript/26560			zinc ion binding(GO:0008270)| nucleic acid binding(GO:0003676)
part1transcript/47414	translation(GO:0006412)	intracellular(GO:0005622)| ribosome(GO:0005840)	structural constituent of ribosome(GO:0003735)
part1transcript/47447	translation(GO:0006412)	ribosome(GO:0005840)| intracellular(GO:0005622)	structural constituent of ribosome(GO:0003735)
part1transcript/555			chromatin binding(GO:0003682)
part2transcript/12998	protein phosphorylation(GO:0006468)		protein kinase activity(GO:0004672)
part2transcript/15234		membrane(GO:0016020)
part2transcript/33101			protein binding(GO:0005515)
part1transcript/29363	translation(GO:0006412)	ribosome(GO:0005840)	structural constituent of ribosome(GO:0003735)
part2transcript/21406			ATP binding(GO:0005524)
part1transcript/36592			NADP binding(GO:0050661)| NAD binding(GO:0051287)
part2transcript/17771	transmembrane transport(GO:0055085)	membrane(GO:0016020)	transmembrane transporter activity(GO:0022857)
part2transcript/30089	phosphatidylinositol phosphorylation(GO:0046854)
part2transcript/14057			calmodulin binding(GO:0005516)
part2transcript/4893			protein binding(GO:0005515)
part1transcript/6211	protein phosphorylation(GO:0006468)		protein kinase activity(GO:0004672)
part1transcript/14523	protein glycosylation(GO:0006486)	membrane(GO:0016020)	carbohydrate binding(GO:0030246)| galactosyltransferase activity(GO:0008378)
part2transcript/2374			nucleic acid binding(GO:0003676)
part2transcript/6349	vesicle docking involved in exocytosis(GO:0006904)| vesicle-mediated transport(GO:0016192)
part1transcript/19523			NADP binding(GO:0050661)
part2transcript/41846	N-terminal protein amino acid methylation(GO:0006480)		methyltransferase activity(GO:0008168)
part2transcript/5720	protein ubiquitination(GO:0016567)		ubiquitin-protein transferase activity(GO:0004842)
part2transcript/45664	cell redox homeostasis(GO:0045454)		protein disulfide oxidoreductase activity(GO:0015035)| electron transfer activity(GO:0009055)
part2transcript/34442	translation(GO:0006412)	intracellular(GO:0005622)| ribosome(GO:0005840)	structural constituent of ribosome(GO:0003735)
part2transcript/10100	recognition of pollen(GO:0048544)
part2transcript/32955	regulation of transcription, DNA-templated(GO:0006355)		DNA binding(GO:0003677)
part1transcript/8547			carbohydrate binding(GO:0030246)
part1transcript/48587	translation(GO:0006412)	intracellular(GO:0005622)| ribosome(GO:0005840)	structural constituent of ribosome(GO:0003735)
part2transcript/28359			protein binding(GO:0005515)
part1transcript/34875		integral component of membrane(GO:0016021)
part2transcript/30667			catalytic activity(GO:0003824)
part2transcript/12209	proteolysis(GO:0006508)		serine-type endopeptidase activity(GO:0004252)
part2transcript/6278			protein binding(GO:0005515)
part2transcript/19280	organic substance metabolic process(GO:0071704)| carbohydrate metabolic process(GO:0005975)		intramolecular transferase activity, phosphotransferases(GO:0016868)
part2transcript/12498	regulation of transcription, DNA-templated(GO:0006355)	nucleus(GO:0005634)	ATP binding(GO:0005524)
part2transcript/15359			RNA binding(GO:0003723)
part2transcript/29482	biosynthetic process(GO:0009058)		pyridoxal phosphate binding(GO:0030170)
part2transcript/28034			hydrolase activity(GO:0016787)
part2transcript/23748			protein binding(GO:0005515)
part2transcript/35018	oxidation-reduction process(GO:0055114)		oxidoreductase activity(GO:0016491)
part1transcript/6497		viral capsid(GO:0019028)
part1transcript/26020			DNA binding(GO:0003677)
part2transcript/590		membrane(GO:0016020)	ATPase activity(GO:0016887)| ATP binding(GO:0005524)
part2transcript/875	transmembrane transport(GO:0055085)	integral component of membrane(GO:0016021)	ATPase activity(GO:0016887)| ATPase activity, coupled to transmembrane movement of substances(GO:0042626)| ATP binding(GO:0005524)
part1transcript/44400			GTP binding(GO:0005525)
part2transcript/7937			nucleic acid binding(GO:0003676)| zinc ion binding(GO:0008270)
part1transcript/48388	proton transmembrane transport(GO:1902600)	vacuolar proton-transporting V-type ATPase complex(GO:0016471)	ATPase activity, coupled to transmembrane movement of substances(GO:0042626)
part2transcript/22636	transcription, DNA-templated(GO:0006351)		protein dimerization activity(GO:0046983)| DNA-directed 5'-3' RNA polymerase activity(GO:0003899)
part1transcript/38596	carbohydrate metabolic process(GO:0005975)		hydrolase activity, hydrolyzing O-glycosyl compounds(GO:0004553)
part2transcript/30619		membrane(GO:0016020)
part2transcript/29864	transmembrane transport(GO:0055085)	membrane(GO:0016020)	transmembrane transporter activity(GO:0022857)
part2transcript/20937	glucose catabolic process(GO:0006007)	cytoplasm(GO:0005737)	phosphoglycerate mutase activity(GO:0004619)| manganese ion binding(GO:0030145)| catalytic activity(GO:0003824)| metal ion binding(GO:0046872)
part2transcript/33234			protein binding(GO:0005515)
part1transcript/29186	biosynthetic process(GO:0009058)		pyridoxal phosphate binding(GO:0030170)
part1transcript/19362			phospholipid binding(GO:0005543)
part2transcript/40761	vacuolar transport(GO:0007034)
part2transcript/22866			protein binding(GO:0005515)
part1transcript/27582			calcium-dependent phospholipid binding(GO:0005544)| calcium ion binding(GO:0005509)
part2transcript/6472	thiamine biosynthetic process(GO:0009228)		iron-sulfur cluster binding(GO:0051536)
part1transcript/33808		membrane(GO:0016020)
part1transcript/41692			metal ion binding(GO:0046872)
part1transcript/17072	oxidation-reduction process(GO:0055114)		malate dehydrogenase (decarboxylating) (NAD+) activity(GO:0004471)| NAD binding(GO:0051287)
part2transcript/24020	oxidation-reduction process(GO:0055114)		iron ion binding(GO:0005506)| oxidoreductase activity, acting on paired donors, with incorporation or reduction of molecular oxygen(GO:0016705)| heme binding(GO:0020037)
part2transcript/7295			RNA binding(GO:0003723)| ribonuclease activity(GO:0004540)
part1transcript/28484	ubiquitin-dependent protein catabolic process(GO:0006511)		ubiquitin protein ligase binding(GO:0031625)
part1transcript/26062	oxidation-reduction process(GO:0055114)		oxidoreductase activity, acting on the aldehyde or oxo group of donors, NAD or NADP as acceptor(GO:0016620)
part2transcript/5257			protein binding(GO:0005515)
part1transcript/1529	DNA integration(GO:0015074)		RNA-DNA hybrid ribonuclease activity(GO:0004523)| nucleic acid binding(GO:0003676)
part2transcript/10623	glutathione biosynthetic process(GO:0006750)		ATP binding(GO:0005524)| glutathione synthase activity(GO:0004363)
part2transcript/28343	oxidation-reduction process(GO:0055114)		oxidoreductase activity(GO:0016491)
part2transcript/6761	protein ubiquitination(GO:0016567)		protein binding(GO:0005515)| ubiquitin-protein transferase activity(GO:0004842)
part2transcript/3034			protein binding(GO:0005515)
part1transcript/40947			magnesium ion binding(GO:0000287)| lyase activity(GO:0016829)| terpene synthase activity(GO:0010333)
part1transcript/45790	translation(GO:0006412)	ribosome(GO:0005840)| intracellular(GO:0005622)	structural constituent of ribosome(GO:0003735)
part2transcript/33279			nucleic acid binding(GO:0003676)
part2transcript/33511			methyltransferase activity(GO:0008168)
part2transcript/38062		integral component of membrane(GO:0016021)
part1transcript/3251			ubiquitin-like modifier activating enzyme activity(GO:0008641)
part2transcript/3503	RNA processing(GO:0006396)		RNA binding(GO:0003723)
part1transcript/39265	tRNA wobble uridine modification(GO:0002098)	Elongator holoenzyme complex(GO:0033588)
part2transcript/14883	protein deubiquitination(GO:0016579)		thiol-dependent ubiquitinyl hydrolase activity(GO:0036459)
part2transcript/18954	protein phosphorylation(GO:0006468)		protein kinase activity(GO:0004672)| ATP binding(GO:0005524)| protein serine/threonine kinase activity(GO:0004674)
part2transcript/22047			nucleic acid binding(GO:0003676)
part1transcript/23565	attachment of GPI anchor to protein(GO:0016255)	integral component of membrane(GO:0016021)| GPI-anchor transamidase complex(GO:0042765)
part2transcript/32946	regulation of transcription, DNA-templated(GO:0006355)		DNA binding(GO:0003677)
part2transcript/16520	mRNA splicing, via spliceosome(GO:0000398)	spliceosomal complex(GO:0005681)
part1transcript/38672	regulation of transcription, DNA-templated(GO:0006355)| defense response(GO:0006952)		single-stranded DNA binding(GO:0003697)
part1transcript/40038			nucleic acid binding(GO:0003676)
part1transcript/27361	carbohydrate metabolic process(GO:0005975)		hydrolase activity, hydrolyzing O-glycosyl compounds(GO:0004553)
part1transcript/44358	oxidation-reduction process(GO:0055114)| response to oxidative stress(GO:0006979)		glutathione peroxidase activity(GO:0004602)
part2transcript/7648			nucleic acid binding(GO:0003676)
part1transcript/6664	proteolysis(GO:0006508)		ATP binding(GO:0005524)| metalloendopeptidase activity(GO:0004222)
part2transcript/39853			cysteine-type endopeptidase inhibitor activity(GO:0004869)
part1transcript/20412	spliceosomal complex disassembly(GO:0000390)	U2-type post-mRNA release spliceosomal complex(GO:0071008)
part2transcript/20131	carbohydrate metabolic process(GO:0005975)		hydrolase activity, hydrolyzing O-glycosyl compounds(GO:0004553)
part2transcript/12237			DNA binding(GO:0003677)| protein dimerization activity(GO:0046983)
part2transcript/38235	oxidation-reduction process(GO:0055114)
part2transcript/12811	protein phosphorylation(GO:0006468)		ATP binding(GO:0005524)| protein kinase activity(GO:0004672)
part1transcript/19832			metal ion binding(GO:0046872)
part2transcript/8591	intracellular protein transport(GO:0006886)		Ran GTPase binding(GO:0008536)
part2transcript/3802	proteolysis(GO:0006508)		cysteine-type peptidase activity(GO:0008234)
part2transcript/10822	regulation of transcription, DNA-templated(GO:0006355)| response to hormone(GO:0009725)	nucleus(GO:0005634)	DNA binding(GO:0003677)
part1transcript/7845	trehalose biosynthetic process(GO:0005992)		catalytic activity(GO:0003824)
part2transcript/10547	protein folding(GO:0006457)		ATP binding(GO:0005524)| unfolded protein binding(GO:0051082)
part1transcript/18520	lipid metabolic process(GO:0006629)
part2transcript/23506	glucose metabolic process(GO:0006006)| oxidation-reduction process(GO:0055114)		glucose-6-phosphate dehydrogenase activity(GO:0004345)| NADP binding(GO:0050661)
part1transcript/34592	proteolysis(GO:0006508)		cysteine-type peptidase activity(GO:0008234)
part2transcript/6764	tRNA aminoacylation(GO:0043039)| alanyl-tRNA aminoacylation(GO:0006419)		ATP binding(GO:0005524)| aminoacyl-tRNA ligase activity(GO:0004812)| alanine-tRNA ligase activity(GO:0004813)| nucleotide binding(GO:0000166)| nucleic acid binding(GO:0003676)
part2transcript/19575			ATP binding(GO:0005524)
part2transcript/5825			zinc ion binding(GO:0008270)
part2transcript/6042			GTP binding(GO:0005525)
part2transcript/16112	drug transmembrane transport(GO:0006855)| transmembrane transport(GO:0055085)	membrane(GO:0016020)	antiporter activity(GO:0015297)| drug transmembrane transporter activity(GO:0015238)
part1transcript/49794	cell redox homeostasis(GO:0045454)
part1transcript/10504	vesicle-mediated transport(GO:0016192)| intracellular protein transport(GO:0006886)	membrane coat(GO:0030117)| clathrin adaptor complex(GO:0030131)
part1transcript/3943			GTPase activity(GO:0003924)| GTP binding(GO:0005525)
part1transcript/44318	oxidation-reduction process(GO:0055114)	thylakoid membrane(GO:0042651)	plastoquinol--plastocyanin reductase activity(GO:0009496)| oxidoreductase activity(GO:0016491)| 2 iron, 2 sulfur cluster binding(GO:0051537)
part1transcript/43546	proteolysis involved in cellular protein catabolic process(GO:0051603)| ubiquitin-dependent protein catabolic process(GO:0006511)	proteasome core complex(GO:0005839)| proteasome core complex, alpha-subunit complex(GO:0019773)	threonine-type endopeptidase activity(GO:0004298)| endopeptidase activity(GO:0004175)
part2transcript/44053	ATP synthesis coupled proton transport(GO:0015986)	proton-transporting ATP synthase complex, coupling factor F(o)(GO:0045263)	proton transmembrane transporter activity(GO:0015078)
part1transcript/37292			coenzyme binding(GO:0050662)| catalytic activity(GO:0003824)
part2transcript/29765			protein binding(GO:0005515)
part1transcript/6100			protein binding(GO:0005515)
part1transcript/4376	protein phosphorylation(GO:0006468)		ATP binding(GO:0005524)| protein binding(GO:0005515)| protein kinase activity(GO:0004672)
part2transcript/7930	proteolysis(GO:0006508)		cysteine-type endopeptidase activity(GO:0004197)
part2transcript/19528			catalytic activity(GO:0003824)
part1transcript/25650	regulation of transcription, DNA-templated(GO:0006355)		DNA-binding transcription factor activity(GO:0003700)| DNA binding(GO:0003677)| sequence-specific DNA binding(GO:0043565)
part2transcript/37480			nucleic acid binding(GO:0003676)
part2transcript/49023			nucleic acid binding(GO:0003676)
part1transcript/35138			tRNA binding(GO:0000049)
part2transcript/10534	potassium ion transmembrane transport(GO:0071805)	membrane(GO:0016020)	potassium ion transmembrane transporter activity(GO:0015079)
part2transcript/8059	oxidation-reduction process(GO:0055114)		flavin adenine dinucleotide binding(GO:0050660)| oxidoreductase activity, acting on the CH-CH group of donors(GO:0016627)
part2transcript/30487	tRNA aminoacylation(GO:0043039)		tRNA binding(GO:0000049)| ATP binding(GO:0005524)| aminoacyl-tRNA ligase activity(GO:0004812)
part2transcript/32733			nucleic acid binding(GO:0003676)
part1transcript/6608	translation(GO:0006412)	ribosome(GO:0005840)	structural constituent of ribosome(GO:0003735)
part2transcript/8966	protein phosphorylation(GO:0006468)		protein kinase activity(GO:0004672)| ATP binding(GO:0005524)
part1transcript/24101	protein phosphorylation(GO:0006468)		protein kinase activity(GO:0004672)| ATP binding(GO:0005524)
part1transcript/30614			transferase activity, transferring glycosyl groups(GO:0016757)
part2transcript/8189	vesicle-mediated transport(GO:0016192)| intracellular protein transport(GO:0006886)	COPI vesicle coat(GO:0030126)| membrane coat(GO:0030117)	structural molecule activity(GO:0005198)
part2transcript/8947	methionine biosynthetic process(GO:0009086)| cellular amino acid biosynthetic process(GO:0008652)		5-methyltetrahydropteroyltriglutamate-homocysteine S-methyltransferase activity(GO:0003871)| zinc ion binding(GO:0008270)
part2transcript/12299		outer membrane(GO:0019867)
part2transcript/33913		membrane(GO:0016020)
part2transcript/25199	transmembrane transport(GO:0055085)	integral component of membrane(GO:0016021)	transmembrane transporter activity(GO:0022857)
part1transcript/45975	photosynthesis(GO:0015979)	photosystem I reaction center(GO:0009538)| photosystem I(GO:0009522)
part1transcript/1267			protein binding(GO:0005515)
part1transcript/14789			protein binding(GO:0005515)
part2transcript/35855	RNA processing(GO:0006396)		RNA methyltransferase activity(GO:0008173)| RNA binding(GO:0003723)
part1transcript/13848	carbohydrate metabolic process(GO:0005975)		hydrolase activity, hydrolyzing O-glycosyl compounds(GO:0004553)
part2transcript/31840	cell redox homeostasis(GO:0045454)
part2transcript/34039	cell redox homeostasis(GO:0045454)	endoplasmic reticulum(GO:0005783)
part1transcript/45172	regulation of transcription, DNA-templated(GO:0006355)		RNA binding(GO:0003723)
part2transcript/24594			protein binding(GO:0005515)
part2transcript/17894	regulation of transcription, DNA-templated(GO:0006355)		DNA-binding transcription factor activity(GO:0003700)
part1transcript/25	proteolysis(GO:0006508)| transcription, DNA-templated(GO:0006351)| RNA-protein covalent cross-linking(GO:0018144)	viral capsid(GO:0019028)	cysteine-type peptidase activity(GO:0008234)| RNA-directed 5'-3' RNA polymerase activity(GO:0003968)| hydrolase activity, acting on acid anhydrides, in phosphorus-containing anhydrides(GO:0016818)| structural molecule activity(GO:0005198)| RNA binding(GO:0003723)| ATP binding(GO:0005524)| cysteine-type endopeptidase activity(GO:0004197)| nucleic acid binding(GO:0003676)
part2transcript/30585	biosynthetic process(GO:0009058)		pyridoxal phosphate binding(GO:0030170)
part2transcript/2957			nucleic acid binding(GO:0003676)
part2transcript/3031			ADP binding(GO:0043531)
part1transcript/30989			NAD+ binding(GO:0070403)
part1transcript/49380	translation(GO:0006412)	ribosome(GO:0005840)| intracellular(GO:0005622)	structural constituent of ribosome(GO:0003735)
part2transcript/40381			protein binding(GO:0005515)
part2transcript/29973			zinc ion binding(GO:0008270)| nucleic acid binding(GO:0003676)
part2transcript/27731			methyltransferase activity(GO:0008168)
part1transcript/24443	nitrogen compound metabolic process(GO:0006807)| glutamine biosynthetic process(GO:0006542)		glutamate-ammonia ligase activity(GO:0004356)
part2transcript/46818	translation(GO:0006412)	ribosome(GO:0005840)	structural constituent of ribosome(GO:0003735)
part2transcript/37100			nucleic acid binding(GO:0003676)
part2transcript/4409			metallopeptidase activity(GO:0008237)| zinc ion binding(GO:0008270)
part2transcript/10390			zinc ion binding(GO:0008270)
part1transcript/8959	translation(GO:0006412)	ribosome(GO:0005840)	structural constituent of ribosome(GO:0003735)
part1transcript/3684	cellulose biosynthetic process(GO:0030244)	membrane(GO:0016020)	cellulose synthase (UDP-forming) activity(GO:0016760)
part2transcript/16034			GTPase activity(GO:0003924)
part1transcript/35294	carbohydrate metabolic process(GO:0005975)		isomerase activity(GO:0016853)
part2transcript/26875			hydrolase activity(GO:0016787)
part2transcript/22754			nucleic acid binding(GO:0003676)
part2transcript/2325			lipid binding(GO:0008289)
part2transcript/11125	recognition of pollen(GO:0048544)| protein phosphorylation(GO:0006468)		protein kinase activity(GO:0004672)
part1transcript/38841			transferase activity, transferring glycosyl groups(GO:0016757)
part2transcript/29154	oxidation-reduction process(GO:0055114)		copper ion binding(GO:0005507)| oxidoreductase activity(GO:0016491)
part2transcript/30934	oxidation-reduction process(GO:0055114)| response to oxidative stress(GO:0006979)		heme binding(GO:0020037)| peroxidase activity(GO:0004601)
part2transcript/21697	protein phosphorylation(GO:0006468)		protein kinase activity(GO:0004672)| calcium ion binding(GO:0005509)| ATP binding(GO:0005524)
part1transcript/47396	translation(GO:0006412)	ribosome(GO:0005840)| intracellular(GO:0005622)	structural constituent of ribosome(GO:0003735)
part2transcript/16751	S-adenosylmethionine biosynthetic process(GO:0006556)		methionine adenosyltransferase activity(GO:0004478)
part1transcript/21360	positive regulation of catalytic activity(GO:0043085)| deadenylation-dependent decapping of nuclear-transcribed mRNA(GO:0000290)		enzyme activator activity(GO:0008047)
part2transcript/1730	microtubule-based movement(GO:0007018)		microtubule binding(GO:0008017)| microtubule motor activity(GO:0003777)| ATP binding(GO:0005524)
part2transcript/28353	protein ubiquitination(GO:0016567)		ubiquitin-protein transferase activity(GO:0004842)
part1transcript/34904	lipid metabolic process(GO:0006629)		phosphoric diester hydrolase activity(GO:0008081)
part1transcript/22961	oxidation-reduction process(GO:0055114)		copper ion binding(GO:0005507)| oxidoreductase activity(GO:0016491)
part1transcript/42110			nucleic acid binding(GO:0003676)
part1transcript/105			nucleic acid binding(GO:0003676)| RNA-DNA hybrid ribonuclease activity(GO:0004523)
part1transcript/47611	oxidation-reduction process(GO:0055114)		heme binding(GO:0020037)| catalase activity(GO:0004096)
part2transcript/20150			nucleic acid binding(GO:0003676)
part1transcript/44022			zinc ion binding(GO:0008270)| carbonate dehydratase activity(GO:0004089)
part1transcript/4959			lyase activity(GO:0016829)| terpene synthase activity(GO:0010333)
part2transcript/20638			hydrolase activity(GO:0016787)
part2transcript/21165	glycolytic process(GO:0006096)		6-phosphofructokinase activity(GO:0003872)
part2transcript/4047			protein binding(GO:0005515)
part1transcript/22580			ATP binding(GO:0005524)
part2transcript/12182			nucleic acid binding(GO:0003676)| zinc ion binding(GO:0008270)
part1transcript/24090			metal ion binding(GO:0046872)
part2transcript/29014	intracellular protein transport(GO:0006886)	intracellular(GO:0005622)
part2transcript/15120	oxidation-reduction process(GO:0055114)		oxidoreductase activity, acting on paired donors, with incorporation or reduction of molecular oxygen(GO:0016705)| iron ion binding(GO:0005506)| heme binding(GO:0020037)
part1transcript/45712			nucleic acid binding(GO:0003676)
part1transcript/27742			GTPase activity(GO:0003924)| GTP binding(GO:0005525)
part1transcript/17648	oxidation-reduction process(GO:0055114)		oxidoreductase activity, acting on single donors with incorporation of molecular oxygen, incorporation of two atoms of oxygen(GO:0016702)
part1transcript/6818	intracellular signal transduction(GO:0035556)| protein kinase C-activating G-protein coupled receptor signaling pathway(GO:0007205)		kinase activity(GO:0016301)| diacylglycerol kinase activity(GO:0004143)
part1transcript/41555	photosynthesis(GO:0015979)	integral component of membrane(GO:0016021)| photosystem II(GO:0009523)	manganese ion binding(GO:0030145)
part2transcript/561			protein binding(GO:0005515)| protein-containing complex binding(GO:0044877)
part1transcript/11172	tRNA aminoacylation for protein translation(GO:0006418)| tRNA aminoacylation(GO:0043039)| glutaminyl-tRNA aminoacylation(GO:0006425)	cytoplasm(GO:0005737)	ATP binding(GO:0005524)| aminoacyl-tRNA ligase activity(GO:0004812)| glutamine-tRNA ligase activity(GO:0004819)| nucleotide binding(GO:0000166)
part2transcript/5891			nucleic acid binding(GO:0003676)
part2transcript/13396	transmembrane transport(GO:0055085)	integral component of membrane(GO:0016021)	transmembrane transporter activity(GO:0022857)
part1transcript/3988	protein phosphorylation(GO:0006468)		protein kinase activity(GO:0004672)
part2transcript/18176	carbohydrate metabolic process(GO:0005975)		hydrolase activity, hydrolyzing O-glycosyl compounds(GO:0004553)
part2transcript/7481	regulation of transcription, DNA-templated(GO:0006355)		DNA binding(GO:0003677)
part1transcript/47666		intracellular(GO:0005622)	actin binding(GO:0003779)
part2transcript/19487	transmembrane transport(GO:0055085)	integral component of membrane(GO:0016021)	transmembrane transporter activity(GO:0022857)
part2transcript/18445	protein phosphorylation(GO:0006468)		protein kinase activity(GO:0004672)| ATP binding(GO:0005524)
part2transcript/2447			protein binding(GO:0005515)
part1transcript/16424			RNA binding(GO:0003723)
part2transcript/15564	protein phosphorylation(GO:0006468)		protein kinase activity(GO:0004672)
part1transcript/20337	pseudouridine synthesis(GO:0001522)| RNA modification(GO:0009451)		RNA binding(GO:0003723)| pseudouridine synthase activity(GO:0009982)
part1transcript/14998			metal ion binding(GO:0046872)| protein binding(GO:0005515)
part2transcript/37827	transmembrane transport(GO:0055085)	membrane(GO:0016020)
part1transcript/7958			protein binding(GO:0005515)
part2transcript/9040	ion transport(GO:0006811)| transmembrane transport(GO:0055085)	membrane(GO:0016020)	ion channel activity(GO:0005216)
part1transcript/588	DNA integration(GO:0015074)		RNA-DNA hybrid ribonuclease activity(GO:0004523)| nucleic acid binding(GO:0003676)
part1transcript/38149			protein binding(GO:0005515)
part2transcript/28407	molybdate ion transport(GO:0015689)	integral component of membrane(GO:0016021)	molybdate ion transmembrane transporter activity(GO:0015098)
part1transcript/29743	oxidation-reduction process(GO:0055114)		oxidoreductase activity, acting on the CH-OH group of donors, NAD or NADP as acceptor(GO:0016616)| NAD binding(GO:0051287)
part2transcript/282	vesicle-mediated transport(GO:0016192)| intracellular protein transport(GO:0006886)	clathrin coat of coated pit(GO:0030132)| clathrin coat of trans-Golgi network vesicle(GO:0030130)	structural molecule activity(GO:0005198)
part1transcript/36976			nucleic acid binding(GO:0003676)
part1transcript/50761	translation(GO:0006412)	ribosome(GO:0005840)| intracellular(GO:0005622)	structural constituent of ribosome(GO:0003735)
part1transcript/47150	transcription, DNA-templated(GO:0006351)	nucleus(GO:0005634)	DNA-directed 5'-3' RNA polymerase activity(GO:0003899)| DNA binding(GO:0003677)
part1transcript/49486	metal ion transport(GO:0030001)		metal ion binding(GO:0046872)
part2transcript/31290	translation(GO:0006412)	intracellular(GO:0005622)| ribosome(GO:0005840)	structural constituent of ribosome(GO:0003735)
part1transcript/21114		membrane(GO:0016020)	hydrolase activity, acting on glycosyl bonds(GO:0016798)
part2transcript/11165	protein phosphorylation(GO:0006468)		protein kinase activity(GO:0004672)
part1transcript/9363	ubiquitin-dependent protein catabolic process(GO:0006511)		ubiquitin protein ligase binding(GO:0031625)
part1transcript/28135	biosynthetic process(GO:0009058)		pyridoxal phosphate binding(GO:0030170)
part2transcript/34991			ATP binding(GO:0005524)
part2transcript/15531	oxidation-reduction process(GO:0055114)		oxidoreductase activity(GO:0016491)
part2transcript/9041	oxidation-reduction process(GO:0055114)		oxidoreductase activity(GO:0016491)
part2transcript/9345			protein binding(GO:0005515)
part2transcript/30957	regulation of transcription, DNA-templated(GO:0006355)		DNA binding(GO:0003677)
part1transcript/37883	translation(GO:0006412)	ribosome(GO:0005840)	structural constituent of ribosome(GO:0003735)| rRNA binding(GO:0019843)
part2transcript/32197			hydrolase activity(GO:0016787)
part2transcript/7961	DNA integration(GO:0015074)
part1transcript/43153	barbed-end actin filament capping(GO:0051016)	F-actin capping protein complex(GO:0008290)
part1transcript/44857	cell redox homeostasis(GO:0045454)
part1transcript/33940	proteolysis(GO:0006508)		cysteine-type peptidase activity(GO:0008234)
part2transcript/10089	protein folding(GO:0006457)		ATP binding(GO:0005524)| unfolded protein binding(GO:0051082)
part1transcript/1633	translation(GO:0006412)	intracellular(GO:0005622)| ribosome(GO:0005840)	structural constituent of ribosome(GO:0003735)
part1transcript/24057	protein kinase C-activating G-protein coupled receptor signaling pathway(GO:0007205)		diacylglycerol kinase activity(GO:0004143)
part1transcript/45171	mitochondrial electron transport, ubiquinol to cytochrome c(GO:0006122)	mitochondrial respiratory chain complex III(GO:0005750)
part1transcript/40813			cysteine-type endopeptidase inhibitor activity(GO:0004869)
part1transcript/30616			carbohydrate binding(GO:0030246)
part1transcript/43566			metal ion binding(GO:0046872)
part1transcript/43052		integral component of membrane(GO:0016021)
part2transcript/16637	protein phosphorylation(GO:0006468)		protein kinase activity(GO:0004672)
part2transcript/13794	protein phosphorylation(GO:0006468)		protein kinase activity(GO:0004672)
part2transcript/30651	protein phosphorylation(GO:0006468)		protein kinase activity(GO:0004672)| ATP binding(GO:0005524)
part2transcript/2004			ATP binding(GO:0005524)
part1transcript/11580			protein binding(GO:0005515)
part2transcript/23695	glycolytic process(GO:0006096)		6-phosphofructokinase activity(GO:0003872)
part2transcript/14371	tRNA aminoacylation(GO:0043039)| alanyl-tRNA aminoacylation(GO:0006419)		nucleotide binding(GO:0000166)| alanine-tRNA ligase activity(GO:0004813)| nucleic acid binding(GO:0003676)| ATP binding(GO:0005524)| aminoacyl-tRNA ligase activity(GO:0004812)
part1transcript/15701	protein folding(GO:0006457)		ATP binding(GO:0005524)| unfolded protein binding(GO:0051082)
part1transcript/34261	carbohydrate metabolic process(GO:0005975)		racemase and epimerase activity, acting on carbohydrates and derivatives(GO:0016857)
part1transcript/49351	ATP synthesis coupled proton transport(GO:0015986)	mitochondrial proton-transporting ATP synthase complex, coupling factor F(o)(GO:0000276)	proton transmembrane transporter activity(GO:0015078)
part2transcript/3836	transmembrane transport(GO:0055085)	integral component of membrane(GO:0016021)	transmembrane transporter activity(GO:0022857)
part2transcript/2892			protein binding(GO:0005515)
part2transcript/8843	vesicle docking involved in exocytosis(GO:0006904)	exocyst(GO:0000145)
part2transcript/13097			protein binding(GO:0005515)
part2transcript/9626			hydrolase activity(GO:0016787)
part1transcript/33477	response to oxidative stress(GO:0006979)| oxidation-reduction process(GO:0055114)		peroxidase activity(GO:0004601)| heme binding(GO:0020037)
part1transcript/9353			ATP-dependent DNA helicase activity(GO:0004003)| ATP binding(GO:0005524)| DNA binding(GO:0003677)
part2transcript/8007			lipid binding(GO:0008289)
part2transcript/24111	isoprenoid biosynthetic process(GO:0008299)
part1transcript/46317	defense response(GO:0006952)| negative regulation of growth(GO:0045926)
part1transcript/22503	oxidation-reduction process(GO:0055114)		NAD binding(GO:0051287)| oxidoreductase activity, acting on the CH-OH group of donors, NAD or NADP as acceptor(GO:0016616)
part2transcript/8024			phospholipid binding(GO:0005543)
part1transcript/3320	protein phosphorylation(GO:0006468)		ATP binding(GO:0005524)| protein binding(GO:0005515)| protein kinase activity(GO:0004672)
part1transcript/41841			enzyme inhibitor activity(GO:0004857)
part1transcript/103			RNA-DNA hybrid ribonuclease activity(GO:0004523)| nucleic acid binding(GO:0003676)
part1transcript/13072	transmembrane transport(GO:0055085)	integral component of membrane(GO:0016021)	transmembrane transporter activity(GO:0022857)
part2transcript/25903			transferase activity, transferring glycosyl groups(GO:0016757)
part1transcript/33878			calcium ion binding(GO:0005509)
part1transcript/3851	microtubule-based movement(GO:0007018)		microtubule motor activity(GO:0003777)| microtubule binding(GO:0008017)| ATP binding(GO:0005524)
part1transcript/37115	mature ribosome assembly(GO:0042256)		ribosome binding(GO:0043022)
part1transcript/25224	protein glycosylation(GO:0006486)	membrane(GO:0016020)	fucosyltransferase activity(GO:0008417)
part2transcript/14443	double-strand break repair(GO:0006302)	nucleus(GO:0005634)	manganese ion binding(GO:0030145)| endonuclease activity(GO:0004519)| hydrolase activity(GO:0016787)
part2transcript/22490	protein phosphorylation(GO:0006468)		ATP binding(GO:0005524)| protein kinase activity(GO:0004672)
part1transcript/4103			protein binding(GO:0005515)
part2transcript/30615	protein phosphorylation(GO:0006468)		protein kinase activity(GO:0004672)
part2transcript/22216			copper ion binding(GO:0005507)
part1transcript/25898			GTPase activity(GO:0003924)| GTP binding(GO:0005525)
part2transcript/7224			methyltransferase activity(GO:0008168)
part2transcript/1033			ADP binding(GO:0043531)| protein binding(GO:0005515)
part1transcript/9301	exocytosis(GO:0006887)	exocyst(GO:0000145)
part2transcript/21293			GTP binding(GO:0005525)
part1transcript/37157			calcium ion binding(GO:0005509)| calcium-dependent phospholipid binding(GO:0005544)
part2transcript/20433			protein dimerization activity(GO:0046983)
part2transcript/31399	photosystem II assembly(GO:0010207)| photosystem II stabilization(GO:0042549)	photosystem II oxygen evolving complex(GO:0009654)	oxygen evolving activity(GO:0010242)
part1transcript/37336			protein binding(GO:0005515)
part2transcript/25015	carbohydrate metabolic process(GO:0005975)		hydrolase activity, hydrolyzing O-glycosyl compounds(GO:0004553)
part2transcript/828			catalytic activity(GO:0003824)
part2transcript/3181	protein phosphorylation(GO:0006468)		ATP binding(GO:0005524)| protein kinase activity(GO:0004672)
part1transcript/36684			hydrolase activity(GO:0016787)
part2transcript/17277	protein phosphorylation(GO:0006468)		ATP binding(GO:0005524)| protein kinase activity(GO:0004672)
part2transcript/31017			ATP binding(GO:0005524)| kinase activity(GO:0016301)
part1transcript/19379	arginine biosynthetic process(GO:0006526)		glutamate N-acetyltransferase activity(GO:0004358)
part2transcript/22471	protein phosphorylation(GO:0006468)| signal transduction(GO:0007165)		ATP binding(GO:0005524)| protein kinase activity(GO:0004672)
part2transcript/9751			protein binding(GO:0005515)
part1transcript/23257	guanosine tetraphosphate metabolic process(GO:0015969)		calcium ion binding(GO:0005509)
part2transcript/2616			protein binding(GO:0005515)| hydrolase activity(GO:0016787)
part2transcript/9034			protein binding(GO:0005515)
part2transcript/19399	oxidation-reduction process(GO:0055114)		protein binding(GO:0005515)| NADPH binding(GO:0070402)
part1transcript/12369	transmembrane transport(GO:0055085)
part1transcript/12282	sulfate transport(GO:0008272)	integral component of membrane(GO:0016021)	sulfate transmembrane transporter activity(GO:0015116)
part2transcript/43669	mRNA export from nucleus(GO:0006406)| positive regulation of transcription, DNA-templated(GO:0045893)	nuclear pore(GO:0005643)| SAGA complex(GO:0000124)	transcription coactivator activity(GO:0003713)
part1transcript/29920	ATP synthesis coupled proton transport(GO:0015986)	proton-transporting ATP synthase complex, catalytic core F(1)(GO:0045261)	proton-transporting ATP synthase activity, rotational mechanism(GO:0046933)
part2transcript/11873	cellular amino acid biosynthetic process(GO:0008652)		5-methyltetrahydropteroyltriglutamate-homocysteine S-methyltransferase activity(GO:0003871)| zinc ion binding(GO:0008270)
part2transcript/32648	protein N-linked glycosylation via asparagine(GO:0018279)	endoplasmic reticulum membrane(GO:0005789)
part2transcript/4160			nucleic acid binding(GO:0003676)| zinc ion binding(GO:0008270)
part2transcript/19982			nucleic acid binding(GO:0003676)
part1transcript/42179			GTP binding(GO:0005525)
part2transcript/32274	oxidation-reduction process(GO:0055114)		oxidoreductase activity, acting on the aldehyde or oxo group of donors, NAD or NADP as acceptor(GO:0016620)
part1transcript/12319	attachment of GPI anchor to protein(GO:0016255)	integral component of membrane(GO:0016021)| GPI-anchor transamidase complex(GO:0042765)
part2transcript/7793	RNA metabolic process(GO:0016070)		RNA binding(GO:0003723)| protein binding(GO:0005515)
part2transcript/3579	protein phosphorylation(GO:0006468)		protein kinase activity(GO:0004672)
part2transcript/13164	protein glycosylation(GO:0006486)	membrane(GO:0016020)	carbohydrate binding(GO:0030246)| galactosyltransferase activity(GO:0008378)
part2transcript/15389	oxidation-reduction process(GO:0055114)		oxidoreductase activity(GO:0016491)
part2transcript/48373	translation(GO:0006412)	ribosome(GO:0005840)	structural constituent of ribosome(GO:0003735)
part2transcript/2724			DNA binding(GO:0003677)
part2transcript/12469	protein phosphorylation(GO:0006468)		protein kinase activity(GO:0004672)| ATP binding(GO:0005524)
part2transcript/16391			transferase activity, transferring glycosyl groups(GO:0016757)
part2transcript/23780			zinc ion binding(GO:0008270)
part2transcript/21058			catalytic activity(GO:0003824)
part2transcript/20857	transmembrane transport(GO:0055085)	membrane(GO:0016020)	transmembrane transporter activity(GO:0022857)
part2transcript/30704			endoribonuclease activity(GO:0004521)
part2transcript/1314			ADP binding(GO:0043531)
part2transcript/21509			catalytic activity(GO:0003824)
part1transcript/20582	biosynthetic process(GO:0009058)		nucleotidyltransferase activity(GO:0016779)
part1transcript/46331	intracellular protein transport(GO:0006886)	membrane(GO:0016020)
part2transcript/22811	pyrimidine nucleotide-sugar transmembrane transport(GO:0090481)	Golgi membrane(GO:0000139)| integral component of membrane(GO:0016021)	pyrimidine nucleotide-sugar transmembrane transporter activity(GO:0015165)
part2transcript/48456	translation(GO:0006412)	ribosome(GO:0005840)| intracellular(GO:0005622)	structural constituent of ribosome(GO:0003735)
part2transcript/6449	protein phosphorylation(GO:0006468)		ATP binding(GO:0005524)| protein kinase activity(GO:0004672)
part2transcript/29311	regulation of transcription, DNA-templated(GO:0006355)		sequence-specific DNA binding(GO:0043565)| DNA-binding transcription factor activity(GO:0003700)
part2transcript/38946	nucleosome assembly(GO:0006334)	nucleus(GO:0005634)| nucleosome(GO:0000786)	DNA binding(GO:0003677)
part2transcript/28756	protein neddylation(GO:0045116)		NEDD8 activating enzyme activity(GO:0019781)| ubiquitin-like modifier activating enzyme activity(GO:0008641)
part1transcript/25802			GTPase activity(GO:0003924)
part2transcript/25865	oxidation-reduction process(GO:0055114)		catalytic activity(GO:0003824)
part1transcript/20343			glycopeptide alpha-N-acetylgalactosaminidase activity(GO:0033926)
part2transcript/11989			NAD binding(GO:0051287)
part2transcript/47606	lipid metabolic process(GO:0006629)
part2transcript/22771	oxidation-reduction process(GO:0055114)		oxidoreductase activity(GO:0016491)| chlorophyllide a oxygenase [overall] activity(GO:0010277)| 2 iron, 2 sulfur cluster binding(GO:0051537)
part1transcript/23623			nucleic acid binding(GO:0003676)
part1transcript/35669	oxidation-reduction process(GO:0055114)		oxidoreductase activity(GO:0016491)
part2transcript/36106	ubiquitin-dependent protein catabolic process(GO:0006511)
part2transcript/31210		membrane(GO:0016020)
part2transcript/21292	isoprenoid biosynthetic process(GO:0008299)
part2transcript/6070	phosphatidylinositol metabolic process(GO:0046488)		phosphatidylinositol phosphate kinase activity(GO:0016307)
part1transcript/23098	translational initiation(GO:0006413)		translation initiation factor activity(GO:0003743)
part1transcript/30261			nucleic acid binding(GO:0003676)| ATP binding(GO:0005524)
part2transcript/14946	gluconeogenesis(GO:0006094)| glycolytic process(GO:0006096)		glucose-6-phosphate isomerase activity(GO:0004347)
part1transcript/47305	translation(GO:0006412)	ribosome(GO:0005840)	structural constituent of ribosome(GO:0003735)
part1transcript/5302			protein binding(GO:0005515)
part2transcript/8221	recognition of pollen(GO:0048544)| protein phosphorylation(GO:0006468)		protein serine/threonine kinase activity(GO:0004674)| protein kinase activity(GO:0004672)
part2transcript/15303	proteolysis(GO:0006508)		cysteine-type peptidase activity(GO:0008234)
part2transcript/38015	translation(GO:0006412)	ribosome(GO:0005840)	RNA binding(GO:0003723)| structural constituent of ribosome(GO:0003735)
part1transcript/45384	protein folding(GO:0006457)	prefoldin complex(GO:0016272)	unfolded protein binding(GO:0051082)
part1transcript/394	RNA-protein covalent cross-linking(GO:0018144)| proteolysis(GO:0006508)		nucleic acid binding(GO:0003676)| structural molecule activity(GO:0005198)| cysteine-type endopeptidase activity(GO:0004197)| ATP binding(GO:0005524)| hydrolase activity, acting on acid anhydrides, in phosphorus-containing anhydrides(GO:0016818)| RNA-directed 5'-3' RNA polymerase activity(GO:0003968)
part2transcript/2574			lipid binding(GO:0008289)| DNA binding(GO:0003677)
part2transcript/5417			protein binding(GO:0005515)
part2transcript/16103	carbohydrate metabolic process(GO:0005975)		hydrolase activity, hydrolyzing O-glycosyl compounds(GO:0004553)
part2transcript/127			protein binding(GO:0005515)| RNA binding(GO:0003723)
part1transcript/16199			nucleic acid binding(GO:0003676)| ATP binding(GO:0005524)
part1transcript/44942	photosynthesis(GO:0015979)	extrinsic component of membrane(GO:0019898)| photosystem II oxygen evolving complex(GO:0009654)| photosystem II(GO:0009523)	calcium ion binding(GO:0005509)
part2transcript/12645			protein binding(GO:0005515)
part2transcript/18174			transferase activity, transferring glycosyl groups(GO:0016757)
part2transcript/24843	cell redox homeostasis(GO:0045454)| oxidation-reduction process(GO:0055114)		thiol oxidase activity(GO:0016972)
part2transcript/6784	DNA topological change(GO:0006265)	chromosome(GO:0005694)	DNA topoisomerase type II (ATP-hydrolyzing) activity(GO:0003918)| DNA topoisomerase activity(GO:0003916)| DNA binding(GO:0003677)| ATP binding(GO:0005524)
part2transcript/14395			nucleic acid binding(GO:0003676)
part2transcript/24692	fatty acid biosynthetic process(GO:0006633)		thiolester hydrolase activity(GO:0016790)
part2transcript/18577	transmembrane transport(GO:0055085)	integral component of membrane(GO:0016021)	transmembrane transporter activity(GO:0022857)
part2transcript/27321			uridylyltransferase activity(GO:0070569)
part2transcript/22499			protein binding(GO:0005515)
part1transcript/14934	protein phosphorylation(GO:0006468)		protein kinase activity(GO:0004672)| calcium ion binding(GO:0005509)| ATP binding(GO:0005524)
part1transcript/48121	translation(GO:0006412)	ribosome(GO:0005840)	structural constituent of ribosome(GO:0003735)
part2transcript/40627	pentose-phosphate shunt, non-oxidative branch(GO:0009052)		ribose-5-phosphate isomerase activity(GO:0004751)
part2transcript/31176			heat shock protein binding(GO:0031072)| unfolded protein binding(GO:0051082)
part2transcript/15825			transferase activity, transferring glycosyl groups(GO:0016757)
part1transcript/43764			protein binding(GO:0005515)
part2transcript/11615	regulation of transcription, DNA-templated(GO:0006355)		DNA-binding transcription factor activity(GO:0003700)
part2transcript/27139	transmembrane transport(GO:0055085)	integral component of membrane(GO:0016021)	transmembrane transporter activity(GO:0022857)
part1transcript/30128	oxidation-reduction process(GO:0055114)| response to oxidative stress(GO:0006979)		peroxidase activity(GO:0004601)| heme binding(GO:0020037)
part2transcript/21298		integral component of membrane(GO:0016021)
part2transcript/24599			catalytic activity(GO:0003824)
part1transcript/32631	peptidyl-lysine modification to peptidyl-hypusine(GO:0008612)
part2transcript/8766	lipid metabolic process(GO:0006629)		phosphoric diester hydrolase activity(GO:0008081)
part2transcript/25550	protein phosphorylation(GO:0006468)		protein kinase activity(GO:0004672)| ATP binding(GO:0005524)
part2transcript/40607	nucleosome assembly(GO:0006334)	nucleus(GO:0005634)
part2transcript/17031	molybdate ion transport(GO:0015689)	integral component of membrane(GO:0016021)	molybdate ion transmembrane transporter activity(GO:0015098)
part2transcript/16294	protein phosphorylation(GO:0006468)		protein kinase activity(GO:0004672)| ATP binding(GO:0005524)
part2transcript/20802			phospholipid binding(GO:0005543)
part2transcript/4035			DNA binding(GO:0003677)| protein binding(GO:0005515)
part1transcript/39488	carbohydrate metabolic process(GO:0005975)| cellular glucan metabolic process(GO:0006073)	cell wall(GO:0005618)| apoplast(GO:0048046)	xyloglucan:xyloglucosyl transferase activity(GO:0016762)| hydrolase activity, hydrolyzing O-glycosyl compounds(GO:0004553)
part2transcript/4980			nucleic acid binding(GO:0003676)| ATP binding(GO:0005524)
part2transcript/19061	transmembrane transport(GO:0055085)	integral component of membrane(GO:0016021)	transmembrane transporter activity(GO:0022857)
part2transcript/8180	proteolysis(GO:0006508)	integral component of membrane(GO:0016021)	ATP binding(GO:0005524)| zinc ion binding(GO:0008270)| metalloendopeptidase activity(GO:0004222)
part2transcript/21816			metal ion binding(GO:0046872)| RNA-DNA hybrid ribonuclease activity(GO:0004523)| nucleic acid binding(GO:0003676)
part2transcript/10215	proteolysis(GO:0006508)		serine-type peptidase activity(GO:0008236)
part2transcript/3924			zinc ion binding(GO:0008270)| metallopeptidase activity(GO:0008237)
part1transcript/33667			hydrolase activity, acting on ester bonds(GO:0016788)
part2transcript/33962	lipid metabolic process(GO:0006629)		oxidoreductase activity, acting on the CH-CH group of donors(GO:0016627)
part2transcript/18971		integral component of membrane(GO:0016021)	aspartic-type endopeptidase activity(GO:0004190)
part2transcript/37444			protein binding(GO:0005515)
part2transcript/20474	glucose metabolic process(GO:0006006)| oxidation-reduction process(GO:0055114)		glucose-6-phosphate dehydrogenase activity(GO:0004345)| NADP binding(GO:0050661)
part1transcript/35515			zinc ion binding(GO:0008270)
part2transcript/33295			hydrolase activity(GO:0016787)
part2transcript/40105	regulation of transcription, DNA-templated(GO:0006355)		DNA-binding transcription factor activity(GO:0003700)
part2transcript/4058	biosynthetic process(GO:0009058)		pyridoxal phosphate binding(GO:0030170)| methyltransferase activity(GO:0008168)
part1transcript/2336			methyltransferase activity(GO:0008168)
part2transcript/20424	carbohydrate metabolic process(GO:0005975)		intramolecular transferase activity, phosphotransferases(GO:0016868)
part2transcript/8612	proteolysis(GO:0006508)		serine-type endopeptidase activity(GO:0004252)| ATP binding(GO:0005524)| ATP-dependent peptidase activity(GO:0004176)
part2transcript/5106	protein phosphorylation(GO:0006468)		protein kinase activity(GO:0004672)
part2transcript/2425	protein-chromophore linkage(GO:0018298)| regulation of transcription, DNA-templated(GO:0006355)| signal transduction(GO:0007165)| detection of visible light(GO:0009584)		phosphorelay sensor kinase activity(GO:0000155)| protein binding(GO:0005515)
part1transcript/17399			protein binding(GO:0005515)
part2transcript/3617			protein binding(GO:0005515)
part1transcript/21823			unfolded protein binding(GO:0051082)| heat shock protein binding(GO:0031072)
part2transcript/33535			protein binding(GO:0005515)
part2transcript/24	proteolysis(GO:0006508)		cysteine-type peptidase activity(GO:0008234)
part1transcript/45944			endopeptidase inhibitor activity(GO:0004866)
part2transcript/17834			catalytic activity(GO:0003824)
part1transcript/2668	transcription, DNA-templated(GO:0006351)		RNA-directed 5'-3' RNA polymerase activity(GO:0003968)| RNA binding(GO:0003723)
part1transcript/49845	photosynthesis(GO:0015979)	photosystem II oxygen evolving complex(GO:0009654)| thylakoid membrane(GO:0042651)| photosystem II(GO:0009523)
part1transcript/27551			protein binding(GO:0005515)
part2transcript/11008	carbohydrate metabolic process(GO:0005975)		hydrolase activity, hydrolyzing O-glycosyl compounds(GO:0004553)
part2transcript/707	metal ion transport(GO:0030001)	membrane(GO:0016020)	metal ion transmembrane transporter activity(GO:0046873)
part1transcript/38918			RNA binding(GO:0003723)
part2transcript/15704	transmembrane transport(GO:0055085)	membrane(GO:0016020)	transmembrane transporter activity(GO:0022857)
part2transcript/30878			triose-phosphate isomerase activity(GO:0004807)
part2transcript/35306		nucleus(GO:0005634)
part2transcript/24435			zinc ion binding(GO:0008270)
part2transcript/7457	carbohydrate metabolic process(GO:0005975)		hydrolase activity, hydrolyzing O-glycosyl compounds(GO:0004553)
part1transcript/17396		integral component of membrane(GO:0016021)
part2transcript/31961			protein binding(GO:0005515)
part1transcript/35725	carbohydrate metabolic process(GO:0005975)		hydrolase activity, hydrolyzing O-glycosyl compounds(GO:0004553)
part2transcript/25268			nucleic acid binding(GO:0003676)
part1transcript/35100			hydrolase activity(GO:0016787)
part2transcript/32989		integral component of membrane(GO:0016021)
part1transcript/38172			carbonate dehydratase activity(GO:0004089)| zinc ion binding(GO:0008270)
part2transcript/26889			protein binding(GO:0005515)
part1transcript/7154	protein kinase C-activating G-protein coupled receptor signaling pathway(GO:0007205)| intracellular signal transduction(GO:0035556)		diacylglycerol kinase activity(GO:0004143)| kinase activity(GO:0016301)
part2transcript/5937	protein phosphorylation(GO:0006468)		protein kinase activity(GO:0004672)| protein binding(GO:0005515)| ATP binding(GO:0005524)
part2transcript/44254	vacuolar transport(GO:0007034)
part2transcript/5647	regulation of transcription, DNA-templated(GO:0006355)		sequence-specific DNA binding(GO:0043565)| DNA-binding transcription factor activity(GO:0003700)
part2transcript/1383			zinc ion binding(GO:0008270)
part2transcript/20286			ATP binding(GO:0005524)| nucleic acid binding(GO:0003676)
part2transcript/28671			methyltransferase activity(GO:0008168)
part1transcript/42030			zinc ion binding(GO:0008270)
part2transcript/16313	protein phosphorylation(GO:0006468)		protein kinase activity(GO:0004672)| ATP binding(GO:0005524)
part2transcript/25431			transferase activity, transferring acyl groups(GO:0016746)
part1transcript/22090	protein phosphorylation(GO:0006468)		protein serine/threonine kinase activity(GO:0004674)| ATP binding(GO:0005524)| protein kinase activity(GO:0004672)
part2transcript/2157	protein phosphorylation(GO:0006468)		protein kinase activity(GO:0004672)| protein binding(GO:0005515)| ATP binding(GO:0005524)
part2transcript/48961	translation(GO:0006412)	chloroplast(GO:0009507)| ribosome(GO:0005840)	structural constituent of ribosome(GO:0003735)| rRNA binding(GO:0019843)
part1transcript/36510			oxidoreductase activity(GO:0016491)
part2transcript/48634	translation(GO:0006412)	intracellular(GO:0005622)| ribosome(GO:0005840)	structural constituent of ribosome(GO:0003735)
part1transcript/43835	translation(GO:0006412)	ribosome(GO:0005840)	rRNA binding(GO:0019843)| structural constituent of ribosome(GO:0003735)
part2transcript/15933			glycopeptide alpha-N-acetylgalactosaminidase activity(GO:0033926)
part2transcript/38537			aminoacyl-tRNA hydrolase activity(GO:0004045)
part2transcript/14832	protein phosphorylation(GO:0006468)		ATP binding(GO:0005524)| protein kinase activity(GO:0004672)
part1transcript/44564	translation(GO:0006412)	intracellular(GO:0005622)| ribosome(GO:0005840)	structural constituent of ribosome(GO:0003735)
part1transcript/31935			methyltransferase activity(GO:0008168)
part1transcript/39651	transmembrane transport(GO:0055085)	membrane(GO:0016020)	channel activity(GO:0015267)
part2transcript/18078	protein phosphorylation(GO:0006468)		ATP binding(GO:0005524)| protein kinase activity(GO:0004672)| calcium ion binding(GO:0005509)
part1transcript/7731	intracellular protein transport(GO:0006886)| vesicle-mediated transport(GO:0016192)	membrane coat(GO:0030117)| COPI vesicle coat(GO:0030126)	structural molecule activity(GO:0005198)
part1transcript/12173			helicase activity(GO:0004386)
part2transcript/10674	gluconeogenesis(GO:0006094)		ATP binding(GO:0005524)| phosphoenolpyruvate carboxykinase (ATP) activity(GO:0004612)
part2transcript/40030	translation(GO:0006412)	ribosome(GO:0005840)	structural constituent of ribosome(GO:0003735)
part2transcript/951			protein binding(GO:0005515)| ADP binding(GO:0043531)
part2transcript/71	retrograde vesicle-mediated transport, Golgi to ER(GO:0006890)
part2transcript/40265	rRNA processing(GO:0006364)
part2transcript/6403	regulation of transcription, DNA-templated(GO:0006355)		double-stranded DNA binding(GO:0003690)
part2transcript/2659	protein phosphorylation(GO:0006468)		protein kinase activity(GO:0004672)| ATP binding(GO:0005524)| protein binding(GO:0005515)
part1transcript/37293	response to water(GO:0009415)
part1transcript/31212			protein dimerization activity(GO:0046983)
part2transcript/3109	carbohydrate metabolic process(GO:0005975)		catalytic activity(GO:0003824)
part2transcript/537			RNA binding(GO:0003723)
part1transcript/46058			calcium ion binding(GO:0005509)
part2transcript/22968	S-adenosylmethionine biosynthetic process(GO:0006556)		methionine adenosyltransferase activity(GO:0004478)
part2transcript/5548	protein phosphorylation(GO:0006468)		protein kinase activity(GO:0004672)| ATP binding(GO:0005524)| protein binding(GO:0005515)
part2transcript/24225			protein binding(GO:0005515)
part2transcript/6538			protein binding(GO:0005515)
part2transcript/23055	regulation of transcription, DNA-templated(GO:0006355)		DNA-binding transcription factor activity(GO:0003700)| sequence-specific DNA binding(GO:0043565)| DNA binding(GO:0003677)
part1transcript/37762	carbohydrate metabolic process(GO:0005975)
part2transcript/606	DNA integration(GO:0015074)		RNA-DNA hybrid ribonuclease activity(GO:0004523)| nucleic acid binding(GO:0003676)
part2transcript/16398			transferase activity, transferring glycosyl groups(GO:0016757)
part1transcript/46555	translation(GO:0006412)	ribosome(GO:0005840)	structural constituent of ribosome(GO:0003735)
part2transcript/14694			protein binding(GO:0005515)
part2transcript/14018			protein binding(GO:0005515)
part2transcript/23524	defense response(GO:0006952)
part2transcript/43975	iron-sulfur cluster assembly(GO:0016226)		iron-sulfur cluster binding(GO:0051536)| iron ion binding(GO:0005506)
part2transcript/43472	vacuolar transport(GO:0007034)
part2transcript/27182			GTPase activity(GO:0003924)| GTP binding(GO:0005525)
part1transcript/14463	regulation of transcription, DNA-templated(GO:0006355)		DNA binding(GO:0003677)
part1transcript/42811	vacuolar transport(GO:0007034)
part2transcript/41522			hydrolase activity, acting on ester bonds(GO:0016788)
part1transcript/32718	oxidation-reduction process(GO:0055114)| lipid metabolic process(GO:0006629)		oxidoreductase activity, acting on paired donors, with oxidation of a pair of donors resulting in the reduction of molecular oxygen to two molecules of water(GO:0016717)
part1transcript/37378	translation(GO:0006412)	ribosome(GO:0005840)	structural constituent of ribosome(GO:0003735)| RNA binding(GO:0003723)
part2transcript/523	proteolysis(GO:0006508)		cysteine-type peptidase activity(GO:0008234)
part2transcript/45363	terpenoid biosynthetic process(GO:0016114)		2-C-methyl-D-erythritol 2,4-cyclodiphosphate synthase activity(GO:0008685)
part2transcript/33467	regulation of transcription, DNA-templated(GO:0006355)		DNA binding(GO:0003677)
part2transcript/24310			ATP binding(GO:0005524)
part1transcript/33820			calcium ion binding(GO:0005509)| calcium-dependent phospholipid binding(GO:0005544)
part2transcript/29740			ATP binding(GO:0005524)| kinase activity(GO:0016301)
part2transcript/49			ATP binding(GO:0005524)| nucleic acid binding(GO:0003676)
part2transcript/31549			oxidoreductase activity(GO:0016491)
part1transcript/48876		nucleosome(GO:0000786)	DNA binding(GO:0003677)
part2transcript/2982			protein binding(GO:0005515)
part2transcript/1406	vesicle-mediated transport(GO:0016192)| intracellular protein transport(GO:0006886)	COPI vesicle coat(GO:0030126)| membrane coat(GO:0030117)	structural molecule activity(GO:0005198)| protein binding(GO:0005515)
part2transcript/36760	translation(GO:0006412)	intracellular(GO:0005622)| ribosome(GO:0005840)	structural constituent of ribosome(GO:0003735)
part1transcript/38441	vacuolar transport(GO:0007034)
part2transcript/2568	protein phosphorylation(GO:0006468)		protein kinase activity(GO:0004672)| ATP binding(GO:0005524)
part1transcript/18995	protein phosphorylation(GO:0006468)		calcium ion binding(GO:0005509)| protein kinase activity(GO:0004672)| ATP binding(GO:0005524)
part2transcript/37467	translation(GO:0006412)	intracellular(GO:0005622)| ribosome(GO:0005840)	structural constituent of ribosome(GO:0003735)
part2transcript/2875			ATP binding(GO:0005524)
part2transcript/16128	transmembrane transport(GO:0055085)	integral component of membrane(GO:0016021)
part2transcript/28767	biosynthetic process(GO:0009058)		pyridoxal phosphate binding(GO:0030170)
part2transcript/18882	glucose metabolic process(GO:0006006)| oxidation-reduction process(GO:0055114)		glucose-6-phosphate dehydrogenase activity(GO:0004345)| NADP binding(GO:0050661)
part1transcript/19944	transmembrane transport(GO:0055085)	membrane(GO:0016020)	transmembrane transporter activity(GO:0022857)
part2transcript/12183			protein binding(GO:0005515)
part1transcript/25780			nucleic acid binding(GO:0003676)
part2transcript/29916	oxidation-reduction process(GO:0055114)		oxidoreductase activity(GO:0016491)| oxidoreductase activity, acting on the CH-OH group of donors, NAD or NADP as acceptor(GO:0016616)
part2transcript/17876			ATP binding(GO:0005524)
part1transcript/31222			nucleic acid binding(GO:0003676)
part2transcript/22058			protein dimerization activity(GO:0046983)
part1transcript/21569	oxidation-reduction process(GO:0055114)		oxidoreductase activity, acting on the CH-OH group of donors, NAD or NADP as acceptor(GO:0016616)| NAD binding(GO:0051287)
part1transcript/27945			ADP binding(GO:0043531)
part2transcript/584		membrane(GO:0016020)	ATP binding(GO:0005524)| ATPase activity(GO:0016887)
part1transcript/43312	vacuolar transport(GO:0007034)
part1transcript/9634	protein phosphorylation(GO:0006468)		protein kinase activity(GO:0004672)| protein binding(GO:0005515)| ATP binding(GO:0005524)
part2transcript/33777			3-hydroxyisobutyryl-CoA hydrolase activity(GO:0003860)
part2transcript/45401	regulation of division septum assembly(GO:0032955)| cell division(GO:0051301)
part2transcript/6436			protein binding(GO:0005515)
part2transcript/11966			ADP binding(GO:0043531)
part2transcript/12952	nitrogen compound metabolic process(GO:0006807)
part1transcript/37795			protein binding(GO:0005515)
part2transcript/13686			ADP binding(GO:0043531)
part2transcript/35083			hydrolase activity(GO:0016787)
part2transcript/23825	lipid metabolic process(GO:0006629)		phosphoric diester hydrolase activity(GO:0008081)
part2transcript/13975			protein binding(GO:0005515)
part2transcript/27431			transferase activity, transferring acyl groups(GO:0016746)
part2transcript/14868			DNA binding(GO:0003677)| protein dimerization activity(GO:0046983)
part1transcript/3659	tRNA aminoacylation for protein translation(GO:0006418)		ATP binding(GO:0005524)| aminoacyl-tRNA ligase activity(GO:0004812)| nucleotide binding(GO:0000166)
part2transcript/15484			catalytic activity(GO:0003824)
part2transcript/32034			catalytic activity(GO:0003824)
part1transcript/45064	translation(GO:0006412)	ribosome(GO:0005840)	structural constituent of ribosome(GO:0003735)
part1transcript/18391			nucleic acid binding(GO:0003676)| ATP binding(GO:0005524)
part1transcript/39688			GTP binding(GO:0005525)
part1transcript/7735	trehalose biosynthetic process(GO:0005992)		catalytic activity(GO:0003824)
part2transcript/36954			methyltransferase activity(GO:0008168)
part2transcript/12602			hydrolase activity(GO:0016787)
part2transcript/10076			nucleic acid binding(GO:0003676)| RNA binding(GO:0003723)
part2transcript/16892	transmembrane transport(GO:0055085)	membrane(GO:0016020)	transmembrane transporter activity(GO:0022857)
part2transcript/1609			ATP binding(GO:0005524)
part1transcript/24341			protein binding(GO:0005515)
part1transcript/35510			catalytic activity(GO:0003824)| coenzyme binding(GO:0050662)
part2transcript/5563			ATP binding(GO:0005524)
part2transcript/33741	carbohydrate metabolic process(GO:0005975)		hydrolase activity, hydrolyzing O-glycosyl compounds(GO:0004553)
part2transcript/23829		integral component of membrane(GO:0016021)
part2transcript/9075	phosphorelay signal transduction system(GO:0000160)		protein binding(GO:0005515)
part1transcript/12179	protein glycosylation(GO:0006486)	membrane(GO:0016020)	galactosyltransferase activity(GO:0008378)| carbohydrate binding(GO:0030246)
part2transcript/24842			nucleotidyltransferase activity(GO:0016779)
part2transcript/6513			methyltransferase activity(GO:0008168)
part2transcript/15758			GTPase activity(GO:0003924)
part1transcript/2040			protein binding(GO:0005515)
part1transcript/19614	transmembrane transport(GO:0055085)	membrane(GO:0016020)	transmembrane transporter activity(GO:0022857)
part1transcript/34815			electron transfer activity(GO:0009055)
part1transcript/42175			nutrient reservoir activity(GO:0045735)
part1transcript/37706	superoxide metabolic process(GO:0006801)| metal ion transport(GO:0030001)		metal ion binding(GO:0046872)
part1transcript/17981	vesicle-mediated transport(GO:0016192)	Mon1-Ccz1 complex(GO:0035658)
part1transcript/34734	regulation of transcription, DNA-templated(GO:0006355)		histone binding(GO:0042393)
part1transcript/34177	biosynthetic process(GO:0009058)		strictosidine synthase activity(GO:0016844)
part2transcript/5863	vesicle-mediated transport(GO:0016192)| intracellular protein transport(GO:0006886)	membrane coat(GO:0030117)	structural molecule activity(GO:0005198)| protein binding(GO:0005515)
part1transcript/39331			protein binding(GO:0005515)
part2transcript/21048			nucleic acid binding(GO:0003676)
part2transcript/34161			nucleic acid binding(GO:0003676)
part1transcript/33184	oxidation-reduction process(GO:0055114)		NAD binding(GO:0051287)| oxidoreductase activity, acting on the CH-OH group of donors, NAD or NADP as acceptor(GO:0016616)
part1transcript/39852	transmembrane transport(GO:0055085)	mitochondrial outer membrane(GO:0005741)
part2transcript/8816	potassium ion transmembrane transport(GO:0071805)	membrane(GO:0016020)	potassium ion transmembrane transporter activity(GO:0015079)
part2transcript/23473	carbohydrate metabolic process(GO:0005975)		hydrolase activity, hydrolyzing O-glycosyl compounds(GO:0004553)
part2transcript/27527			heat shock protein binding(GO:0031072)| unfolded protein binding(GO:0051082)
part2transcript/41415			calcium ion binding(GO:0005509)
part2transcript/11473			phosphoric ester hydrolase activity(GO:0042578)
part2transcript/19592	signal transduction(GO:0007165)	protein phosphatase type 2A complex(GO:0000159)	protein phosphatase regulator activity(GO:0019888)
part2transcript/21710			hydrolase activity, acting on ester bonds(GO:0016788)
part1transcript/29315	oxidation-reduction process(GO:0055114)		heme binding(GO:0020037)| oxidoreductase activity, acting on paired donors, with incorporation or reduction of molecular oxygen(GO:0016705)| iron ion binding(GO:0005506)
part2transcript/14792	protein phosphorylation(GO:0006468)		protein kinase activity(GO:0004672)| ATP binding(GO:0005524)
part2transcript/21908	mRNA splice site selection(GO:0006376)	U1 snRNP(GO:0005685)	mRNA binding(GO:0003729)
part2transcript/27871	signal transduction(GO:0007165)| protein phosphorylation(GO:0006468)		protein kinase activity(GO:0004672)| ATP binding(GO:0005524)
part2transcript/11755	N-terminal peptidyl-methionine acetylation(GO:0017196)	NatC complex(GO:0031417)
part1transcript/32699			protein binding(GO:0005515)
part1transcript/49452	translation(GO:0006412)	intracellular(GO:0005622)| ribosome(GO:0005840)	structural constituent of ribosome(GO:0003735)
part2transcript/25780			nucleic acid binding(GO:0003676)
part2transcript/15896			nucleic acid binding(GO:0003676)
part2transcript/47585			calcium ion binding(GO:0005509)
part2transcript/25043	G-protein coupled receptor signaling pathway(GO:0007186)		guanyl nucleotide binding(GO:0019001)| GTPase activity(GO:0003924)| G-protein beta/gamma-subunit complex binding(GO:0031683)
part2transcript/29543	proteolysis(GO:0006508)		cysteine-type peptidase activity(GO:0008234)
part2transcript/13699	regulation of transcription, DNA-templated(GO:0006355)		DNA-binding transcription factor activity(GO:0003700)| sequence-specific DNA binding(GO:0043565)
part2transcript/392	RNA-protein covalent cross-linking(GO:0018144)| proteolysis(GO:0006508)		structural molecule activity(GO:0005198)| ATP binding(GO:0005524)| cysteine-type endopeptidase activity(GO:0004197)| nucleic acid binding(GO:0003676)| RNA-directed 5'-3' RNA polymerase activity(GO:0003968)| hydrolase activity, acting on acid anhydrides, in phosphorus-containing anhydrides(GO:0016818)
part1transcript/5091			protein binding(GO:0005515)| ADP binding(GO:0043531)
part2transcript/23117			protein binding(GO:0005515)
part2transcript/21110	biosynthetic process(GO:0009058)		pyridoxal phosphate binding(GO:0030170)
part2transcript/42530		membrane(GO:0016020)
part1transcript/9820	regulation of transcription, DNA-templated(GO:0006355)	nucleus(GO:0005634)	zinc ion binding(GO:0008270)| DNA-binding transcription factor activity(GO:0003700)
part2transcript/48904		nucleosome(GO:0000786)	DNA binding(GO:0003677)
part2transcript/14157	protein phosphorylation(GO:0006468)		protein kinase activity(GO:0004672)
part2transcript/29049	oxidation-reduction process(GO:0055114)		heme binding(GO:0020037)| oxidoreductase activity, acting on paired donors, with incorporation or reduction of molecular oxygen(GO:0016705)| iron ion binding(GO:0005506)
part2transcript/15622	protein phosphorylation(GO:0006468)		carbohydrate binding(GO:0030246)| protein kinase activity(GO:0004672)
part1transcript/14597	regulation of transcription, DNA-templated(GO:0006355)		sequence-specific DNA binding(GO:0043565)| zinc ion binding(GO:0008270)
part1transcript/49686	translation(GO:0006412)	ribosome(GO:0005840)| intracellular(GO:0005622)	structural constituent of ribosome(GO:0003735)
part1transcript/1153	RNA-protein covalent cross-linking(GO:0018144)		hydrolase activity, acting on acid anhydrides, in phosphorus-containing anhydrides(GO:0016818)| RNA-directed 5'-3' RNA polymerase activity(GO:0003968)| structural molecule activity(GO:0005198)
part2transcript/21280	transmembrane transport(GO:0055085)	membrane(GO:0016020)	transmembrane transporter activity(GO:0022857)
part2transcript/8973			carbohydrate binding(GO:0030246)
part1transcript/15122	DNA repair(GO:0006281)		damaged DNA binding(GO:0003684)
part1transcript/38243	oxidation-reduction process(GO:0055114)		2 iron, 2 sulfur cluster binding(GO:0051537)| oxidoreductase activity(GO:0016491)| ubiquinol-cytochrome-c reductase activity(GO:0008121)
part1transcript/39514			protein binding(GO:0005515)
part1transcript/2158	RNA processing(GO:0006396)		RNA binding(GO:0003723)
part1transcript/25238			protein binding(GO:0005515)
part1transcript/16738	protein phosphorylation(GO:0006468)		protein kinase activity(GO:0004672)| ATP binding(GO:0005524)
part2transcript/8128	proteolysis(GO:0006508)		serine-type endopeptidase activity(GO:0004252)
part2transcript/12016			protein dimerization activity(GO:0046983)
part2transcript/31833	intracellular protein transport(GO:0006886)| vesicle-mediated transport(GO:0016192)	membrane coat(GO:0030117)	protein binding(GO:0005515)| structural molecule activity(GO:0005198)
part2transcript/12539			GTP binding(GO:0005525)| GTPase activity(GO:0003924)
part1transcript/45693	DNA replication(GO:0006260)| DNA recombination(GO:0006310)| DNA repair(GO:0006281)	nucleus(GO:0005634)	DNA binding(GO:0003677)
part2transcript/12807	protein phosphorylation(GO:0006468)		protein kinase activity(GO:0004672)| ATP binding(GO:0005524)
part2transcript/8610	GPI anchor biosynthetic process(GO:0006506)	integral component of membrane(GO:0016021)	phosphatidylinositol N-acetylglucosaminyltransferase activity(GO:0017176)
part1transcript/39344			nucleic acid binding(GO:0003676)
part2transcript/35520			methyltransferase activity(GO:0008168)
part2transcript/26214			nucleic acid binding(GO:0003676)
part1transcript/36972	transmembrane transport(GO:0055085)	membrane(GO:0016020)	channel activity(GO:0015267)
part2transcript/21282			protein binding(GO:0005515)
part1transcript/26081			hydrolase activity(GO:0016787)
part1transcript/33386	phosphatidylinositol phosphorylation(GO:0046854)
part1transcript/37740	ubiquitin-dependent protein catabolic process(GO:0006511)	intracellular(GO:0005622)	thiol-dependent ubiquitin-specific protease activity(GO:0004843)
part2transcript/16819	proteolysis(GO:0006508)		peptidase activity(GO:0008233)
part1transcript/35139			protein binding(GO:0005515)
part1transcript/10781	RNA processing(GO:0006396)		adenosine deaminase activity(GO:0004000)| RNA binding(GO:0003723)
part1transcript/6483			nucleic acid binding(GO:0003676)
part2transcript/3369	dephosphorylation(GO:0016311)		protein tyrosine/serine/threonine phosphatase activity(GO:0008138)
part2transcript/34284			protein binding(GO:0005515)
part2transcript/9852			GTP binding(GO:0005525)
part1transcript/34554			O-methyltransferase activity(GO:0008171)| protein dimerization activity(GO:0046983)
part2transcript/16726	oxidation-reduction process(GO:0055114)		oxidoreductase activity(GO:0016491)
part2transcript/3952			ubiquitin-protein transferase activity(GO:0004842)
part1transcript/49850	cell redox homeostasis(GO:0045454)
part2transcript/8654			nucleic acid binding(GO:0003676)
part2transcript/17933		membrane(GO:0016020)	hydrolase activity, acting on glycosyl bonds(GO:0016798)
part1transcript/44969	oxidation-reduction process(GO:0055114)		acireductone dioxygenase [iron(II)-requiring] activity(GO:0010309)
part1transcript/20232	rRNA processing(GO:0006364)		metalloendopeptidase activity(GO:0004222)
part1transcript/42886	translation(GO:0006412)	ribosome(GO:0005840)| intracellular(GO:0005622)	structural constituent of ribosome(GO:0003735)
part1transcript/38381		integral component of membrane(GO:0016021)
part2transcript/2890	proteolysis(GO:0006508)		cysteine-type peptidase activity(GO:0008234)
part2transcript/35541	oxidation-reduction process(GO:0055114)		heme binding(GO:0020037)| iron ion binding(GO:0005506)| oxidoreductase activity, acting on paired donors, with incorporation or reduction of molecular oxygen(GO:0016705)
part1transcript/21445	oxidation-reduction process(GO:0055114)		catalase activity(GO:0004096)| heme binding(GO:0020037)
part2transcript/20494	oxidation-reduction process(GO:0055114)		oxidoreductase activity(GO:0016491)
part2transcript/9299	ER to Golgi vesicle-mediated transport(GO:0006888)| intracellular protein transport(GO:0006886)	COPII vesicle coat(GO:0030127)	zinc ion binding(GO:0008270)
part2transcript/42082		integral component of membrane(GO:0016021)
part1transcript/36687	regulation of transcription, DNA-templated(GO:0006355)		DNA-binding transcription factor activity(GO:0003700)
part2transcript/3546	intracellular protein transport(GO:0006886)| vesicle-mediated transport(GO:0016192)	membrane coat(GO:0030117)
part2transcript/18046		integral component of membrane(GO:0016021)
part1transcript/30802			ATPase activity(GO:0016887)| ATP binding(GO:0005524)
part1transcript/37315			single-stranded DNA binding(GO:0003697)
part1transcript/45073		membrane(GO:0016020)
part2transcript/1386	regulation of transcription, DNA-templated(GO:0006355)| response to hormone(GO:0009725)	nucleus(GO:0005634)	DNA binding(GO:0003677)
part2transcript/20084			catalytic activity(GO:0003824)
part2transcript/22563			protein binding(GO:0005515)
part2transcript/15742	drug transmembrane transport(GO:0006855)| transmembrane transport(GO:0055085)	membrane(GO:0016020)	drug transmembrane transporter activity(GO:0015238)| antiporter activity(GO:0015297)
part2transcript/18485			protein binding(GO:0005515)
part1transcript/36962			metal ion binding(GO:0046872)| RNA binding(GO:0003723)
part1transcript/22826	oxidation-reduction process(GO:0055114)		iron ion binding(GO:0005506)| oxidoreductase activity, acting on paired donors, with incorporation or reduction of molecular oxygen(GO:0016705)| heme binding(GO:0020037)
part2transcript/32422	oxidation-reduction process(GO:0055114)		oxidoreductase activity, acting on the CH-OH group of donors, NAD or NADP as acceptor(GO:0016616)
part1transcript/30801			hydrolase activity(GO:0016787)
part1transcript/17405			ATP binding(GO:0005524)
part1transcript/50446	transcription, DNA-templated(GO:0006351)		DNA binding(GO:0003677)| DNA-directed 5'-3' RNA polymerase activity(GO:0003899)
part1transcript/23987			catalytic activity(GO:0003824)
part1transcript/37947	transmembrane transport(GO:0055085)	membrane(GO:0016020)	channel activity(GO:0015267)
part2transcript/28505			protein binding(GO:0005515)
part2transcript/40505			GTP binding(GO:0005525)
part2transcript/45282	translation(GO:0006412)	intracellular(GO:0005622)| ribosome(GO:0005840)	structural constituent of ribosome(GO:0003735)
part1transcript/44509	ribosome biogenesis(GO:0042254)	intracellular(GO:0005622)
part2transcript/17080		integral component of membrane(GO:0016021)
part2transcript/13414	transmembrane transport(GO:0055085)| ion transport(GO:0006811)	membrane(GO:0016020)	ion channel activity(GO:0005216)
part2transcript/45377	proteolysis(GO:0006508)		cysteine-type peptidase activity(GO:0008234)
part2transcript/28494	oxidation-reduction process(GO:0055114)	cytoplasm(GO:0005737)	oxidoreductase activity, acting on the CH-CH group of donors(GO:0016627)
part2transcript/43954	response to oxidative stress(GO:0006979)| oxidation-reduction process(GO:0055114)		heme binding(GO:0020037)| peroxidase activity(GO:0004601)
part1transcript/15494	protein phosphorylation(GO:0006468)		protein kinase activity(GO:0004672)| protein binding(GO:0005515)| ATP binding(GO:0005524)
part1transcript/39549			GTPase activity(GO:0003924)| GTP binding(GO:0005525)
part1transcript/33191	translation(GO:0006412)	ribosome(GO:0005840)	structural constituent of ribosome(GO:0003735)
part2transcript/8349	microtubule-based movement(GO:0007018)		microtubule binding(GO:0008017)| microtubule motor activity(GO:0003777)| ATP binding(GO:0005524)
part1transcript/32371		integral component of membrane(GO:0016021)
part1transcript/46180	cell redox homeostasis(GO:0045454)
part2transcript/8543			nucleic acid binding(GO:0003676)
part1transcript/36883			GTPase activity(GO:0003924)| GTP binding(GO:0005525)
part2transcript/19778	transmembrane transport(GO:0055085)	membrane(GO:0016020)	transmembrane transporter activity(GO:0022857)
part2transcript/46074	protein peptidyl-prolyl isomerization(GO:0000413)		peptidyl-prolyl cis-trans isomerase activity(GO:0003755)
part2transcript/5781			protein binding(GO:0005515)
part2transcript/25826	regulation of transcription, DNA-templated(GO:0006355)		double-stranded DNA binding(GO:0003690)
part1transcript/45970			protein binding(GO:0005515)
part2transcript/29951	oxidation-reduction process(GO:0055114)| tRNA processing(GO:0008033)		tRNA dihydrouridine synthase activity(GO:0017150)| flavin adenine dinucleotide binding(GO:0050660)
part2transcript/30228	proteolysis(GO:0006508)		serine-type carboxypeptidase activity(GO:0004185)
part1transcript/790		membrane(GO:0016020)	ATP binding(GO:0005524)| ATPase activity(GO:0016887)
part2transcript/29407	oxidation-reduction process(GO:0055114)		oxidoreductase activity(GO:0016491)
part2transcript/12099	transmembrane transport(GO:0055085)	integral component of membrane(GO:0016021)
part2transcript/18080	pyrimidine nucleotide-sugar transmembrane transport(GO:0090481)	integral component of membrane(GO:0016021)| Golgi membrane(GO:0000139)	pyrimidine nucleotide-sugar transmembrane transporter activity(GO:0015165)
part1transcript/36966	oxidation-reduction process(GO:0055114)		oxidoreductase activity, acting on iron-sulfur proteins as donors(GO:0016730)
part1transcript/25221		membrane(GO:0016020)
part1transcript/29011	protein ubiquitination(GO:0016567)		ubiquitin-protein transferase activity(GO:0004842)
part2transcript/3531			RNA binding(GO:0003723)
part2transcript/2118			protein binding(GO:0005515)| RNA binding(GO:0003723)
part2transcript/16924			protein binding(GO:0005515)
part1transcript/47013	translation(GO:0006412)	ribosome(GO:0005840)| intracellular(GO:0005622)	structural constituent of ribosome(GO:0003735)
part1transcript/27962	oxidation-reduction process(GO:0055114)		NAD binding(GO:0051287)| oxidoreductase activity, acting on the CH-OH group of donors, NAD or NADP as acceptor(GO:0016616)
part1transcript/2753	cellulose biosynthetic process(GO:0030244)	membrane(GO:0016020)	cellulose synthase (UDP-forming) activity(GO:0016760)
part2transcript/154		nuclear pore(GO:0005643)
part1transcript/26271	oxidation-reduction process(GO:0055114)	chloroplast(GO:0009507)	violaxanthin de-epoxidase activity(GO:0046422)
part2transcript/43492	protein transport(GO:0015031)		protein transporter activity(GO:0008565)
part2transcript/1472			methyltransferase activity(GO:0008168)
part2transcript/18122			ATP binding(GO:0005524)
part1transcript/41529	intracellular transport(GO:0046907)
part2transcript/22042	regulation of transcription, DNA-templated(GO:0006355)		DNA-binding transcription factor activity(GO:0003700)
part2transcript/42850			GTP binding(GO:0005525)| GTPase activity(GO:0003924)
part2transcript/33718		membrane(GO:0016020)
part1transcript/43705			protein binding(GO:0005515)
part2transcript/21823			heat shock protein binding(GO:0031072)| unfolded protein binding(GO:0051082)
part1transcript/663			nucleic acid binding(GO:0003676)
part2transcript/11556	protein phosphorylation(GO:0006468)		polysaccharide binding(GO:0030247)| calcium ion binding(GO:0005509)| protein kinase activity(GO:0004672)
part2transcript/21010			ADP binding(GO:0043531)| protein binding(GO:0005515)
part2transcript/6311	biosynthetic process(GO:0009058)
part1transcript/3069			hydrolase activity, hydrolyzing O-glycosyl compounds(GO:0004553)
part2transcript/12265			zinc ion binding(GO:0008270)
part1transcript/19562	carbohydrate metabolic process(GO:0005975)		hydrolase activity, hydrolyzing O-glycosyl compounds(GO:0004553)
part2transcript/28839	biosynthetic process(GO:0009058)		pyridoxal phosphate binding(GO:0030170)
part1transcript/14174			helicase activity(GO:0004386)
part1transcript/6314			ADP binding(GO:0043531)
part2transcript/13355	signal transduction(GO:0007165)	protein phosphatase type 2A complex(GO:0000159)	protein phosphatase regulator activity(GO:0019888)
part1transcript/43397			RNA binding(GO:0003723)| ribonuclease T2 activity(GO:0033897)
part2transcript/46880	translation(GO:0006412)	ribosome(GO:0005840)	structural constituent of ribosome(GO:0003735)
part2transcript/14935	protein phosphorylation(GO:0006468)		protein kinase activity(GO:0004672)| ATP binding(GO:0005524)
part2transcript/29630			zinc ion binding(GO:0008270)
part1transcript/17629	protein phosphorylation(GO:0006468)		protein kinase activity(GO:0004672)| ATP binding(GO:0005524)
part1transcript/35475	carbohydrate metabolic process(GO:0005975)		isomerase activity(GO:0016853)
part1transcript/38035		intracellular(GO:0005622)	RNA binding(GO:0003723)| rRNA binding(GO:0019843)
part2transcript/34720			GTP binding(GO:0005525)
part2transcript/14773		membrane(GO:0016020)	ATPase activity(GO:0016887)| ATP binding(GO:0005524)
part1transcript/22678	sodium ion transport(GO:0006814)| transmembrane transport(GO:0055085)	membrane(GO:0016020)	transporter activity(GO:0005215)
part2transcript/26308	DNA replication(GO:0006260)		DNA-directed DNA polymerase activity(GO:0003887)| DNA binding(GO:0003677)
part2transcript/2760	transcription, DNA-templated(GO:0006351)	nucleus(GO:0005634)	DNA binding(GO:0003677)| DNA-directed 5'-3' RNA polymerase activity(GO:0003899)
part2transcript/12032	protein phosphorylation(GO:0006468)		protein kinase activity(GO:0004672)
part2transcript/9787	spermine biosynthetic process(GO:0006597)| spermidine biosynthetic process(GO:0008295)		adenosylmethionine decarboxylase activity(GO:0004014)
part1transcript/18495	carbohydrate metabolic process(GO:0005975)		hydrolase activity, hydrolyzing O-glycosyl compounds(GO:0004553)
part1transcript/29524	oxidation-reduction process(GO:0055114)		methylenetetrahydrofolate dehydrogenase (NADP+) activity(GO:0004488)
part2transcript/5433			protein binding(GO:0005515)
part2transcript/14319	transmembrane transport(GO:0055085)	integral component of membrane(GO:0016021)	transmembrane transporter activity(GO:0022857)
part2transcript/3849			ADP binding(GO:0043531)| protein binding(GO:0005515)
part2transcript/24279	oxidation-reduction process(GO:0055114)		iron ion binding(GO:0005506)| oxidoreductase activity, acting on paired donors, with incorporation or reduction of molecular oxygen(GO:0016705)| heme binding(GO:0020037)
part2transcript/1767	ribosome biogenesis(GO:0042254)	nucleus(GO:0005634)
part1transcript/50898	translation(GO:0006412)	ribosome(GO:0005840)| intracellular(GO:0005622)	structural constituent of ribosome(GO:0003735)
part1transcript/19897	prolyl-tRNA aminoacylation(GO:0006433)| tRNA aminoacylation for protein translation(GO:0006418)	cytoplasm(GO:0005737)	ATP binding(GO:0005524)| aminoacyl-tRNA ligase activity(GO:0004812)| proline-tRNA ligase activity(GO:0004827)| nucleotide binding(GO:0000166)
part2transcript/19671	proteolysis(GO:0006508)		serine-type endopeptidase activity(GO:0004252)
part2transcript/40580			protein binding(GO:0005515)
part1transcript/45476		intracellular(GO:0005622)	RNA binding(GO:0003723)| rRNA binding(GO:0019843)
part2transcript/44878			GTP binding(GO:0005525)
part2transcript/47978	translational initiation(GO:0006413)		translation initiation factor activity(GO:0003743)
part2transcript/5789	DNA integration(GO:0015074)		zinc ion binding(GO:0008270)| nucleic acid binding(GO:0003676)
part1transcript/20934			hydrolase activity(GO:0016787)
part1transcript/29023	transcription, DNA-templated(GO:0006351)	nucleus(GO:0005634)	zinc ion binding(GO:0008270)| nucleic acid binding(GO:0003676)
part2transcript/21543	transmembrane transport(GO:0055085)	membrane(GO:0016020)	transmembrane transporter activity(GO:0022857)
part1transcript/42313			protein binding(GO:0005515)
part1transcript/37928			calcium-dependent phospholipid binding(GO:0005544)| calcium ion binding(GO:0005509)
part2transcript/41815	translation(GO:0006412)	ribosome(GO:0005840)	structural constituent of ribosome(GO:0003735)| RNA binding(GO:0003723)
part2transcript/24291			GTPase activity(GO:0003924)| GTP binding(GO:0005525)
part1transcript/39611			intramolecular lyase activity(GO:0016872)
part1transcript/40509	iron-sulfur cluster assembly(GO:0016226)		iron-sulfur cluster binding(GO:0051536)| iron ion binding(GO:0005506)
part2transcript/26010			GTP binding(GO:0005525)| GTPase activity(GO:0003924)
part2transcript/3967			RNA-DNA hybrid ribonuclease activity(GO:0004523)| nucleic acid binding(GO:0003676)
part2transcript/15430	transmembrane transport(GO:0055085)	integral component of membrane(GO:0016021)
part2transcript/35665			endopeptidase inhibitor activity(GO:0004866)
part2transcript/32578	oxidation-reduction process(GO:0055114)		oxidoreductase activity, acting on the aldehyde or oxo group of donors, NAD or NADP as acceptor(GO:0016620)
part2transcript/39668		integral component of membrane(GO:0016021)
part1transcript/23265	phosphatidylinositol phosphorylation(GO:0046854)
part1transcript/28136	oxidation-reduction process(GO:0055114)		oxidoreductase activity, acting on the CH-OH group of donors, NAD or NADP as acceptor(GO:0016616)
part2transcript/2510	protein deubiquitination(GO:0016579)		thiol-dependent ubiquitinyl hydrolase activity(GO:0036459)
part2transcript/2384			protein binding(GO:0005515)
part2transcript/31072			transferase activity, transferring hexosyl groups(GO:0016758)
part2transcript/18203	transmembrane transport(GO:0055085)	integral component of membrane(GO:0016021)	transmembrane transporter activity(GO:0022857)
part2transcript/18249	protein phosphorylation(GO:0006468)		protein kinase activity(GO:0004672)
part1transcript/24854	L-phenylalanine biosynthetic process(GO:0009094)		prephenate dehydratase activity(GO:0004664)
part2transcript/41496			GTP binding(GO:0005525)| GTPase activity(GO:0003924)
part1transcript/14420			hydrolase activity(GO:0016787)| metal ion binding(GO:0046872)
part1transcript/43275	defense response(GO:0006952)
part1transcript/45488			cysteine-type endopeptidase inhibitor activity(GO:0004869)
part2transcript/22180			protein binding(GO:0005515)
part2transcript/2587	signal transduction(GO:0007165)		protein binding(GO:0005515)| ADP binding(GO:0043531)
part2transcript/44876	RNA splicing(GO:0008380)	exon-exon junction complex(GO:0035145)
part2transcript/3844	response to hormone(GO:0009725)| regulation of transcription, DNA-templated(GO:0006355)	nucleus(GO:0005634)	DNA binding(GO:0003677)
part1transcript/48055	translation(GO:0006412)	intracellular(GO:0005622)| ribosome(GO:0005840)	structural constituent of ribosome(GO:0003735)
part2transcript/12009	protein phosphorylation(GO:0006468)| recognition of pollen(GO:0048544)		protein kinase activity(GO:0004672)| protein serine/threonine kinase activity(GO:0004674)
part2transcript/21920			GTPase activity(GO:0003924)| GTP binding(GO:0005525)
part1transcript/46108	cell redox homeostasis(GO:0045454)
part2transcript/123	(1->3)-beta-D-glucan biosynthetic process(GO:0006075)	1,3-beta-D-glucan synthase complex(GO:0000148)| membrane(GO:0016020)	1,3-beta-D-glucan synthase activity(GO:0003843)
part2transcript/42686	regulation of transcription, DNA-templated(GO:0006355)		double-stranded DNA binding(GO:0003690)
part1transcript/40403		integral component of membrane(GO:0016021)
part1transcript/47733	translation(GO:0006412)	ribosome(GO:0005840)	structural constituent of ribosome(GO:0003735)
part2transcript/547	transmembrane transport(GO:0055085)	integral component of membrane(GO:0016021)	ATP binding(GO:0005524)| ATPase activity, coupled to transmembrane movement of substances(GO:0042626)| ATPase activity(GO:0016887)
part2transcript/3642			protein binding(GO:0005515)
part2transcript/16259	oxidation-reduction process(GO:0055114)		heme binding(GO:0020037)| iron ion binding(GO:0005506)| oxidoreductase activity, acting on paired donors, with incorporation or reduction of molecular oxygen(GO:0016705)
part1transcript/20622			hydrolase activity(GO:0016787)
part2transcript/40980			zinc ion binding(GO:0008270)
part2transcript/17663		integral component of membrane(GO:0016021)
part1transcript/520	proteolysis(GO:0006508)| RNA-protein covalent cross-linking(GO:0018144)		RNA-directed 5'-3' RNA polymerase activity(GO:0003968)| hydrolase activity, acting on acid anhydrides, in phosphorus-containing anhydrides(GO:0016818)| ATP binding(GO:0005524)| cysteine-type endopeptidase activity(GO:0004197)| structural molecule activity(GO:0005198)| nucleic acid binding(GO:0003676)
part1transcript/31535			protein binding(GO:0005515)
part1transcript/30505			calcium ion binding(GO:0005509)
part2transcript/861	transmembrane transport(GO:0055085)	integral component of membrane(GO:0016021)	ATPase activity(GO:0016887)| ATPase activity, coupled to transmembrane movement of substances(GO:0042626)| ATP binding(GO:0005524)
part2transcript/45552	proton transmembrane transport(GO:1902600)	vacuolar proton-transporting V-type ATPase complex(GO:0016471)	ATPase activity, coupled to transmembrane movement of substances(GO:0042626)
part1transcript/12210		membrane(GO:0016020)	acetylglucosaminyltransferase activity(GO:0008375)
part2transcript/19797			catalytic activity(GO:0003824)
part2transcript/3407			DNA binding(GO:0003677)
part2transcript/21927	oxidation-reduction process(GO:0055114)		oxidoreductase activity(GO:0016491)
part2transcript/12435		nucleus(GO:0005634)
part2transcript/47427	translation(GO:0006412)	ribosome(GO:0005840)	structural constituent of ribosome(GO:0003735)
part2transcript/23520	isopentenyl diphosphate biosynthetic process, methylerythritol 4-phosphate pathway(GO:0019288)| dimethylallyl diphosphate biosynthetic process(GO:0050992)		4-hydroxy-3-methylbut-2-en-1-yl diphosphate reductase activity(GO:0051745)| metal ion binding(GO:0046872)
part2transcript/17724	oxidation-reduction process(GO:0055114)		oxidoreductase activity(GO:0016491)
part2transcript/48181	translation(GO:0006412)	intracellular(GO:0005622)| ribosome(GO:0005840)	structural constituent of ribosome(GO:0003735)
part1transcript/17459	intracellular protein transport(GO:0006886)| SRP-dependent cotranslational protein targeting to membrane(GO:0006614)	signal recognition particle receptor complex(GO:0005785)	GTPase activity(GO:0003924)| signal recognition particle binding(GO:0005047)| GTP binding(GO:0005525)
part2transcript/41288			nucleic acid binding(GO:0003676)
part2transcript/6666	oxidation-reduction process(GO:0055114)		protein binding(GO:0005515)| oxidoreductase activity, acting on single donors with incorporation of molecular oxygen, incorporation of two atoms of oxygen(GO:0016702)| metal ion binding(GO:0046872)
part1transcript/48001			cysteine-type endopeptidase inhibitor activity(GO:0004869)
part2transcript/18006	protein phosphorylation(GO:0006468)		protein kinase activity(GO:0004672)
part1transcript/11818			FMN binding(GO:0010181)
part1transcript/19892	positive regulation of transcription elongation from RNA polymerase II promoter(GO:0032968)| transcription initiation from RNA polymerase II promoter(GO:0006367)	nucleus(GO:0005634)	DNA binding(GO:0003677)
part2transcript/39007	metal ion transport(GO:0030001)		metal ion binding(GO:0046872)
part1transcript/14892	transmembrane transport(GO:0055085)	integral component of membrane(GO:0016021)	transmembrane transporter activity(GO:0022857)
part2transcript/18825			protein binding(GO:0005515)
part2transcript/32671	oxidation-reduction process(GO:0055114)		oxidoreductase activity(GO:0016491)
part2transcript/601	transmembrane transport(GO:0055085)	integral component of membrane(GO:0016021)	ATPase activity(GO:0016887)| ATP binding(GO:0005524)| ATPase activity, coupled to transmembrane movement of substances(GO:0042626)
part2transcript/19972	oxidation-reduction process(GO:0055114)
part2transcript/19344	DNA replication(GO:0006260)	nuclear origin of replication recognition complex(GO:0005664)	DNA binding(GO:0003677)
part1transcript/45966			electron transfer activity(GO:0009055)| iron-sulfur cluster binding(GO:0051536)
part2transcript/42605			oxidoreductase activity(GO:0016491)
part2transcript/4643	mRNA processing(GO:0006397)| protein phosphorylation(GO:0006468)		ATP binding(GO:0005524)| ribonuclease activity(GO:0004540)| protein kinase activity(GO:0004672)
part2transcript/16457	tRNA aminoacylation for protein translation(GO:0006418)		ATP binding(GO:0005524)| aminoacyl-tRNA ligase activity(GO:0004812)| nucleotide binding(GO:0000166)
part2transcript/11304	protein phosphorylation(GO:0006468)| recognition of pollen(GO:0048544)		protein serine/threonine kinase activity(GO:0004674)| protein kinase activity(GO:0004672)
part2transcript/11284	protein phosphorylation(GO:0006468)		protein kinase activity(GO:0004672)
part2transcript/4008			protein binding(GO:0005515)
part2transcript/40743	protein peptidyl-prolyl isomerization(GO:0000413)		peptidyl-prolyl cis-trans isomerase activity(GO:0003755)
part2transcript/12828			ATPase activity(GO:0016887)| ATP binding(GO:0005524)
part2transcript/24751	oxidation-reduction process(GO:0055114)		heme binding(GO:0020037)| oxidoreductase activity, acting on paired donors, with incorporation or reduction of molecular oxygen(GO:0016705)| iron ion binding(GO:0005506)
part2transcript/36824	transmembrane transport(GO:0055085)	membrane(GO:0016020)	channel activity(GO:0015267)
part2transcript/5119	phosphorylation(GO:0016310)		transferase activity, transferring phosphorus-containing groups(GO:0016772)| ATP binding(GO:0005524)| kinase activity(GO:0016301)
part2transcript/25326	glycolytic process(GO:0006096)		pyruvate kinase activity(GO:0004743)| magnesium ion binding(GO:0000287)| potassium ion binding(GO:0030955)
part2transcript/15635			TBP-class protein binding(GO:0017025)
part1transcript/23890			ATP binding(GO:0005524)
part1transcript/33886	protein processing(GO:0016485)	integral component of membrane(GO:0016021)	aspartic-type endopeptidase activity(GO:0004190)
part2transcript/42666	cell redox homeostasis(GO:0045454)
part1transcript/11036		integral component of membrane(GO:0016021)
part2transcript/11383		membrane(GO:0016020)
part1transcript/9995	transmembrane transport(GO:0055085)	membrane(GO:0016020)	transmembrane transporter activity(GO:0022857)
part1transcript/43156			enzyme inhibitor activity(GO:0004857)
part2transcript/6684	exocytosis(GO:0006887)| vesicle docking(GO:0048278)	cytoplasm(GO:0005737)
part2transcript/23027	translation(GO:0006412)	intracellular(GO:0005622)| ribosome(GO:0005840)	RNA binding(GO:0003723)| structural constituent of ribosome(GO:0003735)
part1transcript/38870	mature ribosome assembly(GO:0042256)		ribosome binding(GO:0043022)
part1transcript/24309	protein phosphorylation(GO:0006468)		protein kinase activity(GO:0004672)
part2transcript/47063			protein binding(GO:0005515)
part1transcript/41955	photosynthesis(GO:0015979)	photosystem II(GO:0009523)| extrinsic component of membrane(GO:0019898)| photosystem II oxygen evolving complex(GO:0009654)	calcium ion binding(GO:0005509)
part1transcript/27821	oxidation-reduction process(GO:0055114)| nitrate assimilation(GO:0042128)		molybdenum ion binding(GO:0030151)| oxidoreductase activity(GO:0016491)
part1transcript/11294			zinc ion binding(GO:0008270)| protein binding(GO:0005515)
part1transcript/13511	intra-Golgi vesicle-mediated transport(GO:0006891)	Golgi transport complex(GO:0017119)
part1transcript/47787	DNA replication(GO:0006260)	nucleus(GO:0005634)
part2transcript/24749	oxidation-reduction process(GO:0055114)		iron ion binding(GO:0005506)| oxidoreductase activity, acting on paired donors, with incorporation or reduction of molecular oxygen(GO:0016705)| heme binding(GO:0020037)
part2transcript/5150	lipid metabolic process(GO:0006629)
part2transcript/13103			catalytic activity(GO:0003824)
part1transcript/36516	photosynthesis, light reaction(GO:0019684)| photosynthesis(GO:0015979)	photosystem II(GO:0009523)| integral component of membrane(GO:0016021)
part2transcript/8889		nucleus(GO:0005634)	zinc ion binding(GO:0008270)
part2transcript/31581	regulation of transcription, DNA-templated(GO:0006355)
part2transcript/3864			ATP binding(GO:0005524)
part2transcript/18666	intracellular protein transport(GO:0006886)	membrane(GO:0016020)| cis-Golgi network(GO:0005801)
part1transcript/21279	oxidation-reduction process(GO:0055114)		heme binding(GO:0020037)| catalase activity(GO:0004096)
part1transcript/24142			metal ion binding(GO:0046872)| 2,3-bisphosphoglycerate-independent phosphoglycerate mutase activity(GO:0046537)| catalytic activity(GO:0003824)
part1transcript/28739	protein phosphorylation(GO:0006468)		ATP binding(GO:0005524)| protein kinase activity(GO:0004672)
part2transcript/42487	cellular glucan metabolic process(GO:0006073)| carbohydrate metabolic process(GO:0005975)	apoplast(GO:0048046)| cell wall(GO:0005618)	xyloglucan:xyloglucosyl transferase activity(GO:0016762)| hydrolase activity, hydrolyzing O-glycosyl compounds(GO:0004553)
part1transcript/32207	cellular metabolic process(GO:0044237)
part1transcript/33320			hydrolase activity, acting on ester bonds(GO:0016788)
part2transcript/10663	recognition of pollen(GO:0048544)
part2transcript/29216	cellular protein modification process(GO:0006464)
part2transcript/16839	protein phosphorylation(GO:0006468)		protein kinase activity(GO:0004672)
part2transcript/46281	multicellular organism development(GO:0007275)
part2transcript/3593			protein binding(GO:0005515)| DNA binding(GO:0003677)
part2transcript/13574	transmembrane transport(GO:0055085)	integral component of membrane(GO:0016021)
part2transcript/10316			nucleic acid binding(GO:0003676)
part1transcript/39076			nucleic acid binding(GO:0003676)
part2transcript/32420	oxidation-reduction process(GO:0055114)		oxidoreductase activity(GO:0016491)
part2transcript/26537	tRNA methylation(GO:0030488)	tRNA (m1A) methyltransferase complex(GO:0031515)
part1transcript/37959			GTPase activity(GO:0003924)| GTP binding(GO:0005525)
part2transcript/8138			ADP binding(GO:0043531)
part1transcript/2516			protein binding(GO:0005515)
part2transcript/15043	protein phosphorylation(GO:0006468)		protein kinase activity(GO:0004672)
part2transcript/31113	oxidation-reduction process(GO:0055114)		oxidoreductase activity, acting on the CH-OH group of donors, NAD or NADP as acceptor(GO:0016616)| oxidoreductase activity(GO:0016491)
part2transcript/32348	proteolysis(GO:0006508)		cysteine-type peptidase activity(GO:0008234)
part2transcript/21994	arginyl-tRNA aminoacylation(GO:0006420)	cytoplasm(GO:0005737)	arginine-tRNA ligase activity(GO:0004814)| nucleotide binding(GO:0000166)| ATP binding(GO:0005524)
part1transcript/26396	oxidation-reduction process(GO:0055114)		oxidoreductase activity(GO:0016491)| 2 iron, 2 sulfur cluster binding(GO:0051537)
part2transcript/32314	nitrogen compound metabolic process(GO:0006807)| glutamine biosynthetic process(GO:0006542)		glutamate-ammonia ligase activity(GO:0004356)
part1transcript/12678	transmembrane transport(GO:0055085)	integral component of membrane(GO:0016021)	ATPase activity, coupled to transmembrane movement of substances(GO:0042626)| ATP binding(GO:0005524)| ATPase activity(GO:0016887)
part1transcript/38036			protein binding(GO:0005515)
part1transcript/4156			DNA binding(GO:0003677)
part2transcript/23926	protein phosphorylation(GO:0006468)		protein kinase activity(GO:0004672)
part2transcript/1861	intracellular protein transport(GO:0006886)| vesicle-mediated transport(GO:0016192)	membrane coat(GO:0030117)| COPI vesicle coat(GO:0030126)	protein binding(GO:0005515)| structural molecule activity(GO:0005198)
part2transcript/14179	photosynthetic electron transport chain(GO:0009767)| photosynthesis, light reaction(GO:0019684)	membrane(GO:0016020)| photosystem(GO:0009521)	chlorophyll binding(GO:0016168)
part1transcript/49729			pyridoxal phosphate binding(GO:0030170)| transaminase activity(GO:0008483)
part2transcript/7309	protein phosphorylation(GO:0006468)		ATP binding(GO:0005524)| protein kinase activity(GO:0004672)
part2transcript/44437	photosynthesis(GO:0015979)	photosystem I reaction center(GO:0009538)| photosystem I(GO:0009522)
part1transcript/29981	nitrogen compound metabolic process(GO:0006807)
part2transcript/12432			protein binding(GO:0005515)
part2transcript/7499			RNA binding(GO:0003723)
part2transcript/12918	RNA methylation(GO:0001510)| 7-methylguanosine RNA capping(GO:0009452)		methyltransferase activity(GO:0008168)
part1transcript/42275	translation(GO:0006412)	ribosome(GO:0005840)	structural constituent of ribosome(GO:0003735)
part2transcript/40573	oxidation-reduction process(GO:0055114)		oxidoreductase activity(GO:0016491)
part2transcript/29380	proteolysis(GO:0006508)		cysteine-type peptidase activity(GO:0008234)
part2transcript/576	proteolysis(GO:0006508)| transcription, DNA-templated(GO:0006351)| RNA-protein covalent cross-linking(GO:0018144)		cysteine-type peptidase activity(GO:0008234)| hydrolase activity, acting on acid anhydrides, in phosphorus-containing anhydrides(GO:0016818)| RNA-directed 5'-3' RNA polymerase activity(GO:0003968)| structural molecule activity(GO:0005198)| RNA binding(GO:0003723)
part2transcript/28791	biosynthetic process(GO:0009058)		pyridoxal phosphate binding(GO:0030170)
part1transcript/20839		integral component of membrane(GO:0016021)	membrane insertase activity(GO:0032977)
part1transcript/41758			nucleic acid binding(GO:0003676)
part2transcript/41989			enzyme inhibitor activity(GO:0004857)
part2transcript/41602	translation(GO:0006412)	ribosome(GO:0005840)	structural constituent of ribosome(GO:0003735)
part1transcript/45434	ubiquitin-dependent protein catabolic process(GO:0006511)
part2transcript/9117	cell redox homeostasis(GO:0045454)
part2transcript/36914	ATP hydrolysis coupled proton transport(GO:0015991)	proton-transporting two-sector ATPase complex, catalytic domain(GO:0033178)	proton-transporting ATPase activity, rotational mechanism(GO:0046961)
part2transcript/17886	oxidation-reduction process(GO:0055114)		peptide-methionine (S)-S-oxide reductase activity(GO:0008113)
part2transcript/38891	cellular glucan metabolic process(GO:0006073)| carbohydrate metabolic process(GO:0005975)	apoplast(GO:0048046)| cell wall(GO:0005618)	hydrolase activity, hydrolyzing O-glycosyl compounds(GO:0004553)| xyloglucan:xyloglucosyl transferase activity(GO:0016762)
part2transcript/18873	oxidation-reduction process(GO:0055114)| tetrapyrrole biosynthetic process(GO:0033014)		glutamyl-tRNA reductase activity(GO:0008883)| NADP binding(GO:0050661)
part1transcript/9718	protein folding(GO:0006457)		unfolded protein binding(GO:0051082)| ATP binding(GO:0005524)
part2transcript/21242	oxidation-reduction process(GO:0055114)		oxidoreductase activity, acting on paired donors, with incorporation or reduction of molecular oxygen(GO:0016705)| iron ion binding(GO:0005506)| heme binding(GO:0020037)
part1transcript/37199			protein binding(GO:0005515)
part2transcript/1396		nucleus(GO:0005634)	DNA binding(GO:0003677)
part2transcript/9023			catalytic activity(GO:0003824)
part1transcript/25847	oxidation-reduction process(GO:0055114)		oxidoreductase activity(GO:0016491)
part1transcript/40845	lipid biosynthetic process(GO:0008610)| oxidation-reduction process(GO:0055114)		oxidoreductase activity(GO:0016491)| iron ion binding(GO:0005506)
part2transcript/10335			metal ion binding(GO:0046872)
part1transcript/4355	protein phosphorylation(GO:0006468)		protein kinase activity(GO:0004672)| ATP binding(GO:0005524)
part2transcript/29627			hydrolase activity(GO:0016787)
part2transcript/39644			hydrolase activity(GO:0016787)
part2transcript/26409			galactose binding(GO:0005534)| ATP binding(GO:0005524)
part2transcript/11370	protein ubiquitination(GO:0016567)		ubiquitin-protein transferase activity(GO:0004842)| protein binding(GO:0005515)
part2transcript/2196	protein phosphorylation(GO:0006468)		ATP binding(GO:0005524)| protein binding(GO:0005515)| protein kinase activity(GO:0004672)
part2transcript/10652	protein phosphorylation(GO:0006468)		protein serine/threonine kinase activity(GO:0004674)| protein kinase activity(GO:0004672)
part1transcript/21364			protein binding(GO:0005515)
part1transcript/2497			ATP binding(GO:0005524)| helicase activity(GO:0004386)| nucleic acid binding(GO:0003676)
part2transcript/28996			ATP binding(GO:0005524)| nucleic acid binding(GO:0003676)
part1transcript/1131	biosynthetic process(GO:0009058)
part1transcript/22982	oxidation-reduction process(GO:0055114)		catalase activity(GO:0004096)| heme binding(GO:0020037)
part1transcript/40350			triose-phosphate isomerase activity(GO:0004807)
part2transcript/12957	metal ion transport(GO:0030001)	membrane(GO:0016020)	metal ion transmembrane transporter activity(GO:0046873)
part1transcript/36983			protein binding(GO:0005515)
part2transcript/28803			sequence-specific DNA binding(GO:0043565)
part1transcript/42966	vacuolar transport(GO:0007034)
part1transcript/38503	oxidation-reduction process(GO:0055114)
part2transcript/17069	biosynthetic process(GO:0009058)		nucleotidyltransferase activity(GO:0016779)
part2transcript/26867			GTPase activator activity(GO:0005096)
part2transcript/11948	protein phosphorylation(GO:0006468)		protein kinase activity(GO:0004672)| ATP binding(GO:0005524)
part2transcript/29569	cellular protein modification process(GO:0006464)| protein transport(GO:0015031)
part2transcript/8179	carbohydrate metabolic process(GO:0005975)		catalytic activity(GO:0003824)| calcium ion binding(GO:0005509)| alpha-amylase activity(GO:0004556)
part1transcript/46942	translation(GO:0006412)	ribosome(GO:0005840)	structural constituent of ribosome(GO:0003735)
part1transcript/37440	carbohydrate metabolic process(GO:0005975)| cellular glucan metabolic process(GO:0006073)	cell wall(GO:0005618)| apoplast(GO:0048046)	xyloglucan:xyloglucosyl transferase activity(GO:0016762)| hydrolase activity, hydrolyzing O-glycosyl compounds(GO:0004553)
part1transcript/20677	isoprenoid biosynthetic process(GO:0008299)
part2transcript/17617			catalytic activity(GO:0003824)| coenzyme binding(GO:0050662)
part1transcript/21762	translation(GO:0006412)	ribosome(GO:0005840)| intracellular(GO:0005622)	structural constituent of ribosome(GO:0003735)
part1transcript/31784	translation(GO:0006412)	ribosome(GO:0005840)	structural constituent of ribosome(GO:0003735)
part2transcript/23803	transmembrane transport(GO:0055085)	integral component of membrane(GO:0016021)	transmembrane transporter activity(GO:0022857)
part1transcript/6910			RNA binding(GO:0003723)
part1transcript/36444	pentose-phosphate shunt, non-oxidative branch(GO:0009052)		ribose-5-phosphate isomerase activity(GO:0004751)
part1transcript/46929		nucleosome(GO:0000786)	DNA binding(GO:0003677)
part1transcript/23600	regulation of protein catabolic process(GO:0042176)	proteasome complex(GO:0000502)	enzyme regulator activity(GO:0030234)
part1transcript/24877			nucleic acid binding(GO:0003676)
part1transcript/1	proteolysis(GO:0006508)| RNA-protein covalent cross-linking(GO:0018144)| transcription, DNA-templated(GO:0006351)	viral capsid(GO:0019028)	cysteine-type peptidase activity(GO:0008234)| RNA-directed 5'-3' RNA polymerase activity(GO:0003968)| hydrolase activity, acting on acid anhydrides, in phosphorus-containing anhydrides(GO:0016818)| RNA binding(GO:0003723)| structural molecule activity(GO:0005198)
part2transcript/12648	protein phosphorylation(GO:0006468)		ATP binding(GO:0005524)| protein kinase activity(GO:0004672)
part1transcript/14780		viral capsid(GO:0019028)
part2transcript/11363	protein phosphorylation(GO:0006468)		protein kinase activity(GO:0004672)| ATP binding(GO:0005524)
part2transcript/3142	tRNA aminoacylation for protein translation(GO:0006418)		aminoacyl-tRNA ligase activity(GO:0004812)| ATP binding(GO:0005524)| nucleotide binding(GO:0000166)
part2transcript/16816			protein binding(GO:0005515)
part2transcript/12649			carbohydrate binding(GO:0030246)
part2transcript/1213	protein phosphorylation(GO:0006468)		protein kinase activity(GO:0004672)
part2transcript/39706	ATP metabolic process(GO:0046034)| proton transmembrane transport(GO:1902600)		ATP binding(GO:0005524)
part1transcript/35597			hydrolase activity, acting on ester bonds(GO:0016788)
part2transcript/8525			helicase activity(GO:0004386)
part2transcript/8669	G-protein coupled receptor signaling pathway(GO:0007186)		GTPase activity(GO:0003924)| G-protein beta/gamma-subunit complex binding(GO:0031683)| guanyl nucleotide binding(GO:0019001)
part2transcript/29847			ubiquitin-like modifier activating enzyme activity(GO:0008641)
part1transcript/27662			protein binding(GO:0005515)
part2transcript/41915	photosynthesis(GO:0015979)	photosystem I reaction center(GO:0009538)| photosystem I(GO:0009522)
part2transcript/32484	aromatic amino acid family metabolic process(GO:0009072)		fumarylacetoacetase activity(GO:0004334)| catalytic activity(GO:0003824)
part2transcript/4286			protein binding(GO:0005515)
part1transcript/35731			nucleic acid binding(GO:0003676)
part1transcript/32916	carbohydrate metabolic process(GO:0005975)		hydrolase activity, hydrolyzing O-glycosyl compounds(GO:0004553)
part1transcript/37605	biosynthetic process(GO:0009058)		catalytic activity(GO:0003824)
part1transcript/26664			GTPase activity(GO:0003924)| GTP binding(GO:0005525)
part1transcript/44517	protein peptidyl-prolyl isomerization(GO:0000413)		peptidyl-prolyl cis-trans isomerase activity(GO:0003755)
part1transcript/14517			protein binding(GO:0005515)
part2transcript/34059			hydrolase activity(GO:0016787)
part2transcript/8513	transmembrane transport(GO:0055085)	membrane(GO:0016020)	transmembrane transporter activity(GO:0022857)
part2transcript/10290			protein dimerization activity(GO:0046983)
part1transcript/45485	oxidation-reduction process(GO:0055114)		iron-sulfur cluster binding(GO:0051536)| oxidoreductase activity(GO:0016491)| heme binding(GO:0020037)
part2transcript/43627	ribosome biogenesis(GO:0042254)	intracellular(GO:0005622)
part2transcript/22832	protein phosphorylation(GO:0006468)		protein kinase activity(GO:0004672)
part2transcript/17042			phospholipid binding(GO:0005543)
part2transcript/13659	protein peptidyl-prolyl isomerization(GO:0000413)		peptidyl-prolyl cis-trans isomerase activity(GO:0003755)
part2transcript/12184	carbohydrate metabolic process(GO:0005975)		phosphotransferase activity, alcohol group as acceptor(GO:0016773)| ATP binding(GO:0005524)
part2transcript/39765	proteolysis involved in cellular protein catabolic process(GO:0051603)	proteasome core complex(GO:0005839)	threonine-type endopeptidase activity(GO:0004298)
part1transcript/39252			catalytic activity(GO:0003824)
part2transcript/14955	biosynthetic process(GO:0009058)		pyridoxal phosphate binding(GO:0030170)
part1transcript/42016			nucleic acid binding(GO:0003676)| zinc ion binding(GO:0008270)
part1transcript/49715		chloroplast(GO:0009507)
part1transcript/50797	translation(GO:0006412)	ribosome(GO:0005840)| intracellular(GO:0005622)	structural constituent of ribosome(GO:0003735)
part1transcript/9969	sucrose metabolic process(GO:0005985)		sucrose synthase activity(GO:0016157)
part2transcript/3473			nucleic acid binding(GO:0003676)
part1transcript/36629	regulation of transcription, DNA-templated(GO:0006355)		DNA-binding transcription factor activity(GO:0003700)
part2transcript/44701	phosphate-containing compound metabolic process(GO:0006796)	cytoplasm(GO:0005737)	inorganic diphosphatase activity(GO:0004427)| magnesium ion binding(GO:0000287)
part2transcript/35275	ATP synthesis coupled proton transport(GO:0015986)		proton-transporting ATP synthase activity, rotational mechanism(GO:0046933)
part2transcript/24063			ATP binding(GO:0005524)
part2transcript/15876	sulfate transport(GO:0008272)	integral component of membrane(GO:0016021)	sulfate transmembrane transporter activity(GO:0015116)
part2transcript/4690	dephosphorylation(GO:0016311)		protein tyrosine/serine/threonine phosphatase activity(GO:0008138)
part2transcript/2487			DNA binding(GO:0003677)
part2transcript/12280			protein dimerization activity(GO:0046983)
part2transcript/12903	protein phosphorylation(GO:0006468)		protein kinase activity(GO:0004672)| ATP binding(GO:0005524)
part2transcript/22151	cell redox homeostasis(GO:0045454)
part1transcript/6107	tRNA aminoacylation for protein translation(GO:0006418)		aminoacyl-tRNA ligase activity(GO:0004812)| ATP binding(GO:0005524)| nucleotide binding(GO:0000166)
part1transcript/4141	ion transport(GO:0006811)| transmembrane transport(GO:0055085)	membrane(GO:0016020)	ion channel activity(GO:0005216)
part2transcript/5051	regulation of transcription, DNA-templated(GO:0006355)		DNA-binding transcription factor activity(GO:0003700)| sequence-specific DNA binding(GO:0043565)
part2transcript/7879	mRNA processing(GO:0006397)		nucleic acid binding(GO:0003676)
part2transcript/21519			catalytic activity(GO:0003824)
part2transcript/38850	regulation of DNA replication(GO:0006275)		DNA binding(GO:0003677)
part2transcript/7733			calmodulin binding(GO:0005516)
part2transcript/27361	carbohydrate metabolic process(GO:0005975)		hydrolase activity, hydrolyzing O-glycosyl compounds(GO:0004553)
part2transcript/15240	regulation of transcription, DNA-templated(GO:0006355)| response to hormone(GO:0009725)	nucleus(GO:0005634)	DNA binding(GO:0003677)
part2transcript/40886			protein binding(GO:0005515)
part1transcript/37542		intracellular(GO:0005622)	RNA binding(GO:0003723)| rRNA binding(GO:0019843)
part2transcript/37311	oxidation-reduction process(GO:0055114)		iron-sulfur cluster binding(GO:0051536)
part1transcript/30576			catalytic activity(GO:0003824)
part2transcript/15738	tRNA aminoacylation for protein translation(GO:0006418)		nucleotide binding(GO:0000166)| ATP binding(GO:0005524)| aminoacyl-tRNA ligase activity(GO:0004812)
part1transcript/7336	protein phosphorylation(GO:0006468)		ATP binding(GO:0005524)| protein kinase activity(GO:0004672)
part1transcript/50267	translation(GO:0006412)	ribosome(GO:0005840)| intracellular(GO:0005622)	structural constituent of ribosome(GO:0003735)
part2transcript/21289			catalytic activity(GO:0003824)
part1transcript/13635	terpenoid biosynthetic process(GO:0016114)		1-deoxy-D-xylulose-5-phosphate synthase activity(GO:0008661)
part1transcript/4483	DNA integration(GO:0015074)
part2transcript/25990			transferase activity, transferring acyl groups(GO:0016746)
part2transcript/18758			catalytic activity(GO:0003824)
part1transcript/32697			ubiquitin-like modifier activating enzyme activity(GO:0008641)
part2transcript/27641			GTPase activity(GO:0003924)
part2transcript/14645	carbohydrate derivative metabolic process(GO:1901135)		carbohydrate derivative binding(GO:0097367)
part2transcript/25290	signal transduction(GO:0007165)| protein phosphorylation(GO:0006468)		ATP binding(GO:0005524)| protein kinase activity(GO:0004672)
part1transcript/40430	S-adenosylmethionine biosynthetic process(GO:0006556)		methionine adenosyltransferase activity(GO:0004478)
part2transcript/4843			protein dimerization activity(GO:0046983)
part1transcript/17788	oxidation-reduction process(GO:0055114)		oxidoreductase activity(GO:0016491)
part1transcript/32988			hydrolase activity, acting on ester bonds(GO:0016788)
part2transcript/14609	oxidation-reduction process(GO:0055114)		oxidoreductase activity(GO:0016491)
part2transcript/39104		integral component of membrane(GO:0016021)
part2transcript/5189			oxidoreductase activity, acting on the aldehyde or oxo group of donors, disulfide as acceptor(GO:0016624)
part2transcript/12375			catalytic activity(GO:0003824)
part1transcript/3564			ATP binding(GO:0005524)
part2transcript/41169	nucleoside metabolic process(GO:0009116)
part2transcript/12728	cellulose microfibril organization(GO:0010215)| cell growth(GO:0016049)	anchored component of membrane(GO:0031225)
part1transcript/35726	tRNA wobble uridine modification(GO:0002098)	Elongator holoenzyme complex(GO:0033588)
part2transcript/9521	cellular metabolic process(GO:0044237)
part1transcript/9639			carbohydrate binding(GO:0030246)
part1transcript/21472			ATP binding(GO:0005524)
part2transcript/11581	transmembrane transport(GO:0055085)
part1transcript/31797	protein phosphorylation(GO:0006468)		protein kinase activity(GO:0004672)| ATP binding(GO:0005524)
part2transcript/8470			protein dimerization activity(GO:0046983)| DNA binding(GO:0003677)
part1transcript/32472	cell redox homeostasis(GO:0045454)
part1transcript/46679	defense response(GO:0006952)
part2transcript/31869	translation(GO:0006412)	ribosome(GO:0005840)| intracellular(GO:0005622)	structural constituent of ribosome(GO:0003735)
part1transcript/4964			GTP binding(GO:0005525)| GTPase activity(GO:0003924)
part2transcript/1635			nucleic acid binding(GO:0003676)
part2transcript/33623			catalytic activity(GO:0003824)| coenzyme binding(GO:0050662)
part1transcript/48358		integral component of membrane(GO:0016021)
part1transcript/26708	cell redox homeostasis(GO:0045454)| oxidation-reduction process(GO:0055114)		oxidoreductase activity(GO:0016491)
part2transcript/28392			GTP binding(GO:0005525)| GTPase activity(GO:0003924)
part1transcript/26486			protein binding(GO:0005515)
part2transcript/11355			protein binding(GO:0005515)
part2transcript/26550			zinc ion binding(GO:0008270)| DNA binding(GO:0003677)
part2transcript/24194			ATP binding(GO:0005524)
part2transcript/45673			methyltransferase activity(GO:0008168)
part1transcript/48657		membrane(GO:0016020)	NADH dehydrogenase (ubiquinone) activity(GO:0008137)| electron transfer activity(GO:0009055)
part1transcript/33859			nucleic acid binding(GO:0003676)
part1transcript/23993	protein phosphorylation(GO:0006468)		protein kinase activity(GO:0004672)
part2transcript/38180	protein peptidyl-prolyl isomerization(GO:0000413)		peptidyl-prolyl cis-trans isomerase activity(GO:0003755)
part1transcript/28269			catalytic activity(GO:0003824)
part1transcript/25139		integral component of membrane(GO:0016021)
part2transcript/28703			protein dimerization activity(GO:0046983)
part2transcript/24769			protein binding(GO:0005515)
part1transcript/4065			nucleic acid binding(GO:0003676)
part2transcript/21918			protein binding(GO:0005515)
part2transcript/18961			ADP binding(GO:0043531)
part2transcript/22098	oxidation-reduction process(GO:0055114)		copper ion binding(GO:0005507)| oxidoreductase activity(GO:0016491)
part2transcript/12411			protein binding(GO:0005515)
part1transcript/14633			catalytic activity(GO:0003824)| iron-sulfur cluster binding(GO:0051536)| FMN binding(GO:0010181)
part2transcript/5953			ubiquitin-protein transferase activity(GO:0004842)| protein binding(GO:0005515)
part2transcript/9042	NAD biosynthetic process(GO:0009435)		quinolinate synthetase A activity(GO:0008987)| 4 iron, 4 sulfur cluster binding(GO:0051539)
part2transcript/26836			transferase activity, transferring acyl groups, acyl groups converted into alkyl on transfer(GO:0046912)
part1transcript/35480	proteolysis(GO:0006508)		cysteine-type peptidase activity(GO:0008234)
part2transcript/31754	translation(GO:0006412)	intracellular(GO:0005622)| ribosome(GO:0005840)	structural constituent of ribosome(GO:0003735)
part1transcript/23467	cell redox homeostasis(GO:0045454)| oxidation-reduction process(GO:0055114)		oxidoreductase activity(GO:0016491)
part1transcript/14357	protein phosphorylation(GO:0006468)		ATP binding(GO:0005524)| calcium ion binding(GO:0005509)| protein kinase activity(GO:0004672)
part2transcript/47334	mRNA splicing, via spliceosome(GO:0000398)	U4/U6 x U5 tri-snRNP complex(GO:0046540)
part1transcript/42268			nutrient reservoir activity(GO:0045735)
part2transcript/5522			ATP binding(GO:0005524)
part1transcript/16894			zinc ion binding(GO:0008270)| nucleic acid binding(GO:0003676)
part2transcript/22107	regulation of transcription, DNA-templated(GO:0006355)		DNA binding(GO:0003677)| DNA-binding transcription factor activity(GO:0003700)| sequence-specific DNA binding(GO:0043565)
part1transcript/21941	transmembrane transport(GO:0055085)	membrane(GO:0016020)	transmembrane transporter activity(GO:0022857)
part2transcript/28884			transferase activity, transferring hexosyl groups(GO:0016758)
part2transcript/44918		nucleosome(GO:0000786)	DNA binding(GO:0003677)
part1transcript/21509			catalytic activity(GO:0003824)
part2transcript/31343	lipid metabolic process(GO:0006629)
part2transcript/34434	regulation of transcription, DNA-templated(GO:0006355)		DNA binding(GO:0003677)
part2transcript/2676			phosphatidylinositol binding(GO:0035091)
part2transcript/2880			DNA binding(GO:0003677)| lipid binding(GO:0008289)
part2transcript/29587	S-adenosylmethionine biosynthetic process(GO:0006556)		methionine adenosyltransferase activity(GO:0004478)
part2transcript/13342	proteolysis(GO:0006508)		serine-type endopeptidase activity(GO:0004252)
part1transcript/30170			protein binding(GO:0005515)
part2transcript/34517			protein binding(GO:0005515)
part2transcript/16927	organic substance metabolic process(GO:0071704)| carbohydrate metabolic process(GO:0005975)		intramolecular transferase activity, phosphotransferases(GO:0016868)
part2transcript/1785	transcription, DNA-templated(GO:0006351)		RNA-directed 5'-3' RNA polymerase activity(GO:0003968)| RNA binding(GO:0003723)
part2transcript/25613	biosynthetic process(GO:0009058)		pyridoxal phosphate binding(GO:0030170)
part1transcript/46862		nucleosome(GO:0000786)	DNA binding(GO:0003677)
part2transcript/31202	carbohydrate metabolic process(GO:0005975)		polygalacturonase activity(GO:0004650)
part1transcript/41530	cellular glucan metabolic process(GO:0006073)| carbohydrate metabolic process(GO:0005975)	apoplast(GO:0048046)| cell wall(GO:0005618)	hydrolase activity, hydrolyzing O-glycosyl compounds(GO:0004553)| xyloglucan:xyloglucosyl transferase activity(GO:0016762)
part1transcript/35000	ubiquitin-dependent protein catabolic process(GO:0006511)	intracellular(GO:0005622)	thiol-dependent ubiquitin-specific protease activity(GO:0004843)
part2transcript/10489	purine nucleobase biosynthetic process(GO:0009113)		phosphoribosylamine-glycine ligase activity(GO:0004637)
part1transcript/49660	translation(GO:0006412)	ribosome(GO:0005840)	structural constituent of ribosome(GO:0003735)
part1transcript/22681	aromatic amino acid family biosynthetic process(GO:0009073)		3-deoxy-7-phosphoheptulonate synthase activity(GO:0003849)
part2transcript/36257	oxidation-reduction process(GO:0055114)
part2transcript/16851	cellulose biosynthetic process(GO:0030244)	membrane(GO:0016020)	cellulose synthase (UDP-forming) activity(GO:0016760)
part2transcript/18434	defense response(GO:0006952)	integral component of membrane(GO:0016021)
part2transcript/13761			protein binding(GO:0005515)
part2transcript/12878	protein phosphorylation(GO:0006468)		protein kinase activity(GO:0004672)| ATP binding(GO:0005524)
part2transcript/14532	drug transmembrane transport(GO:0006855)| transmembrane transport(GO:0055085)	membrane(GO:0016020)	antiporter activity(GO:0015297)| drug transmembrane transporter activity(GO:0015238)
part2transcript/26194	protein folding(GO:0006457)	endoplasmic reticulum(GO:0005783)	calcium ion binding(GO:0005509)| unfolded protein binding(GO:0051082)
part2transcript/18542	protein phosphorylation(GO:0006468)		protein kinase activity(GO:0004672)
part1transcript/38782	intracellular protein transport(GO:0006886)| vesicle-mediated transport(GO:0016192)	clathrin coat of trans-Golgi network vesicle(GO:0030130)| clathrin coat of coated pit(GO:0030132)	structural molecule activity(GO:0005198)
part2transcript/25256			ATP binding(GO:0005524)
part1transcript/16152	protein phosphorylation(GO:0006468)		protein kinase activity(GO:0004672)| ATP binding(GO:0005524)| protein binding(GO:0005515)
part1transcript/33396			starch binding(GO:2001070)
part2transcript/22684	protein deubiquitination(GO:0016579)		thiol-dependent ubiquitinyl hydrolase activity(GO:0036459)| zinc ion binding(GO:0008270)
part1transcript/29694	oxidation-reduction process(GO:0055114)		FMN binding(GO:0010181)| oxidoreductase activity(GO:0016491)
part2transcript/43176			GTPase activity(GO:0003924)| GTP binding(GO:0005525)
part1transcript/10672			DNA binding(GO:0003677)| ATP binding(GO:0005524)| hydrolase activity(GO:0016787)
part2transcript/13773	protein phosphorylation(GO:0006468)		protein kinase activity(GO:0004672)
part1transcript/7970		membrane(GO:0016020)
part2transcript/6077	phosphorelay signal transduction system(GO:0000160)		protein binding(GO:0005515)
part1transcript/39748			electron transfer activity(GO:0009055)
part1transcript/48861	translational initiation(GO:0006413)		translation initiation factor activity(GO:0003743)
part1transcript/49379		ribosome(GO:0005840)
part1transcript/14721	drug transmembrane transport(GO:0006855)| transmembrane transport(GO:0055085)	membrane(GO:0016020)	drug transmembrane transporter activity(GO:0015238)| antiporter activity(GO:0015297)
part2transcript/21325			oxidoreductase activity, acting on the aldehyde or oxo group of donors, disulfide as acceptor(GO:0016624)
part2transcript/6847		outer membrane(GO:0019867)
part1transcript/14767			catalytic activity(GO:0003824)
part2transcript/8506	potassium ion transmembrane transport(GO:0071805)	membrane(GO:0016020)	potassium ion transmembrane transporter activity(GO:0015079)
part1transcript/11702			nucleic acid binding(GO:0003676)
part2transcript/28045			GTP binding(GO:0005525)
part2transcript/17247	exocytosis(GO:0006887)	exocyst(GO:0000145)
part1transcript/35141	ATP synthesis coupled proton transport(GO:0015986)		proton-transporting ATP synthase activity, rotational mechanism(GO:0046933)
part2transcript/8387			electron transfer activity(GO:0009055)| heme binding(GO:0020037)
part1transcript/12784	protein phosphorylation(GO:0006468)		carbohydrate binding(GO:0030246)| protein kinase activity(GO:0004672)
part2transcript/4967			ADP binding(GO:0043531)| protein binding(GO:0005515)
part2transcript/37074			starch binding(GO:2001070)
part1transcript/45174			nucleic acid binding(GO:0003676)
part2transcript/3991	carbohydrate metabolic process(GO:0005975)		hydrolase activity, hydrolyzing O-glycosyl compounds(GO:0004553)
part2transcript/38751			zinc ion binding(GO:0008270)| nucleic acid binding(GO:0003676)
part1transcript/22364	oxidation-reduction process(GO:0055114)		heme binding(GO:0020037)| catalase activity(GO:0004096)
part2transcript/29145	protein deubiquitination(GO:0016579)		thiol-dependent ubiquitinyl hydrolase activity(GO:0036459)
part1transcript/12069			hydrolase activity, acting on ester bonds(GO:0016788)
part2transcript/21045			methyltransferase activity(GO:0008168)
part1transcript/13952	protein phosphorylation(GO:0006468)		ATP binding(GO:0005524)| protein kinase activity(GO:0004672)
part1transcript/2887	RNA polyadenylation(GO:0043631)		RNA binding(GO:0003723)| polynucleotide adenylyltransferase activity(GO:0004652)| nucleotidyltransferase activity(GO:0016779)
part1transcript/8440	potassium ion transmembrane transport(GO:0071805)	membrane(GO:0016020)	potassium ion transmembrane transporter activity(GO:0015079)
part2transcript/26329	protein phosphorylation(GO:0006468)		ATP binding(GO:0005524)| protein kinase activity(GO:0004672)
part1transcript/31180			transferase activity, transferring acyl groups other than amino-acyl groups(GO:0016747)
part2transcript/14561	protein phosphorylation(GO:0006468)		protein kinase activity(GO:0004672)
part1transcript/38454	oxidation-reduction process(GO:0055114)
part1transcript/41097			protein binding(GO:0005515)
part2transcript/21204	lipid metabolic process(GO:0006629)
part2transcript/18009	protein phosphorylation(GO:0006468)		protein kinase activity(GO:0004672)
part1transcript/45051			protein binding(GO:0005515)
part1transcript/50349	translation(GO:0006412)	intracellular(GO:0005622)| ribosome(GO:0005840)	structural constituent of ribosome(GO:0003735)
part2transcript/15989	glycolytic process(GO:0006096)		potassium ion binding(GO:0030955)| magnesium ion binding(GO:0000287)| pyruvate kinase activity(GO:0004743)
part2transcript/13893	protein phosphorylation(GO:0006468)		ATP binding(GO:0005524)| protein kinase activity(GO:0004672)
part1transcript/48960	translation(GO:0006412)	intracellular(GO:0005622)| ribosome(GO:0005840)	structural constituent of ribosome(GO:0003735)
part2transcript/23444	transmembrane transport(GO:0055085)	integral component of membrane(GO:0016021)	transmembrane transporter activity(GO:0022857)
part1transcript/42002			protein binding(GO:0005515)
part2transcript/3628		viral capsid(GO:0019028)
part1transcript/31638	oxidation-reduction process(GO:0055114)		oxidoreductase activity, acting on the CH-OH group of donors, NAD or NADP as acceptor(GO:0016616)
part1transcript/21700	transmembrane transport(GO:0055085)| drug transmembrane transport(GO:0006855)	membrane(GO:0016020)	drug transmembrane transporter activity(GO:0015238)| antiporter activity(GO:0015297)
part2transcript/23440			protein binding(GO:0005515)
part1transcript/44822			protein binding(GO:0005515)
part1transcript/45924		membrane(GO:0016020)
part1transcript/3277			ADP binding(GO:0043531)
part2transcript/10026	attachment of GPI anchor to protein(GO:0016255)	GPI-anchor transamidase complex(GO:0042765)
part1transcript/41918	pyridoxal phosphate biosynthetic process(GO:0042823)| vitamin B6 biosynthetic process(GO:0042819)		glutaminase activity(GO:0004359)
part2transcript/9430			carbohydrate binding(GO:0030246)
part1transcript/37420			zinc ion binding(GO:0008270)| carbonate dehydratase activity(GO:0004089)
part2transcript/11823			catalytic activity(GO:0003824)
part1transcript/17200	protein phosphorylation(GO:0006468)		protein kinase activity(GO:0004672)| ATP binding(GO:0005524)
part2transcript/7757	methionine biosynthetic process(GO:0009086)| cellular amino acid biosynthetic process(GO:0008652)		zinc ion binding(GO:0008270)| 5-methyltetrahydropteroyltriglutamate-homocysteine S-methyltransferase activity(GO:0003871)
part2transcript/31280	phospholipid biosynthetic process(GO:0008654)	membrane(GO:0016020)	phosphotransferase activity, for other substituted phosphate groups(GO:0016780)
part2transcript/1945	protein phosphorylation(GO:0006468)		protein kinase activity(GO:0004672)| ATP binding(GO:0005524)
part2transcript/27797			hydrolase activity(GO:0016787)
part2transcript/18083	spermidine biosynthetic process(GO:0008295)| spermine biosynthetic process(GO:0006597)		adenosylmethionine decarboxylase activity(GO:0004014)
part2transcript/10622	protein glycosylation(GO:0006486)	membrane(GO:0016020)	oligosaccharyl transferase activity(GO:0004576)
part1transcript/35449			nucleic acid binding(GO:0003676)
part1transcript/26157			heat shock protein binding(GO:0031072)| unfolded protein binding(GO:0051082)
part1transcript/39550			protein binding(GO:0005515)
part1transcript/35958			protein binding(GO:0005515)
part2transcript/25127	biosynthetic process(GO:0009058)		nucleotidyltransferase activity(GO:0016779)
part2transcript/17568	DNA-templated transcription, initiation(GO:0006352)| regulation of transcription, DNA-templated(GO:0006355)		DNA-binding transcription factor activity(GO:0003700)
part1transcript/13173	ER to Golgi vesicle-mediated transport(GO:0006888)| intracellular protein transport(GO:0006886)	COPII vesicle coat(GO:0030127)	zinc ion binding(GO:0008270)
part1transcript/13915			protein binding(GO:0005515)
part1transcript/31640	protein peptidyl-prolyl isomerization(GO:0000413)		peptidyl-prolyl cis-trans isomerase activity(GO:0003755)
part2transcript/48041	signal peptide processing(GO:0006465)	signal peptidase complex(GO:0005787)| integral component of membrane(GO:0016021)	peptidase activity(GO:0008233)
part1transcript/20695			protein binding(GO:0005515)
part1transcript/33316	carbohydrate metabolic process(GO:0005975)		racemase and epimerase activity, acting on carbohydrates and derivatives(GO:0016857)
part2transcript/3788			protein binding(GO:0005515)
part2transcript/35344	regulation of transcription, DNA-templated(GO:0006355)		sequence-specific DNA binding(GO:0043565)| DNA-binding transcription factor activity(GO:0003700)
part1transcript/3085	protein phosphorylation(GO:0006468)		protein kinase activity(GO:0004672)
part1transcript/39839			nucleic acid binding(GO:0003676)
part2transcript/41668			protein binding(GO:0005515)
part1transcript/30993			protein binding(GO:0005515)
part1transcript/28968			3-hydroxyisobutyryl-CoA hydrolase activity(GO:0003860)
part1transcript/26088			GTPase activity(GO:0003924)| GTP binding(GO:0005525)
part1transcript/36571			GTP binding(GO:0005525)
part2transcript/8500			phospholipid binding(GO:0005543)
part1transcript/39383	translation(GO:0006412)	ribosome(GO:0005840)	structural constituent of ribosome(GO:0003735)
part2transcript/30244	response to oxidative stress(GO:0006979)| oxidation-reduction process(GO:0055114)		heme binding(GO:0020037)| peroxidase activity(GO:0004601)
part1transcript/45642	signal peptide processing(GO:0006465)	signal peptidase complex(GO:0005787)| integral component of membrane(GO:0016021)	peptidase activity(GO:0008233)
part1transcript/44655	iron-sulfur cluster assembly(GO:0016226)		iron-sulfur cluster binding(GO:0051536)| iron ion binding(GO:0005506)
part2transcript/11469			protein binding(GO:0005515)
part1transcript/44541	RNA splicing(GO:0008380)	exon-exon junction complex(GO:0035145)
part1transcript/48581		ribosome(GO:0005840)
part1transcript/8554			zinc ion binding(GO:0008270)
part1transcript/4366			ubiquitin-like modifier activating enzyme activity(GO:0008641)
part2transcript/13663			transferase activity, transferring acyl groups other than amino-acyl groups(GO:0016747)
part2transcript/6584			protein binding(GO:0005515)
part2transcript/2873	oxidation-reduction process(GO:0055114)		NADH dehydrogenase (ubiquinone) activity(GO:0008137)
part2transcript/33796	oxidation-reduction process(GO:0055114)		NAD binding(GO:0051287)| oxidoreductase activity, acting on the CH-OH group of donors, NAD or NADP as acceptor(GO:0016616)
part2transcript/15412			protein binding(GO:0005515)
part2transcript/20376	biosynthetic process(GO:0009058)		pyridoxal phosphate binding(GO:0030170)
part2transcript/32366		integral component of membrane(GO:0016021)
part2transcript/37976	translation(GO:0006412)	ribosome(GO:0005840)	structural constituent of ribosome(GO:0003735)
part2transcript/22964		integral component of membrane(GO:0016021)
part2transcript/14805	protein phosphorylation(GO:0006468)		protein kinase activity(GO:0004672)
part2transcript/5218			nucleic acid binding(GO:0003676)| zinc ion binding(GO:0008270)
part2transcript/25584	proteolysis(GO:0006508)		cysteine-type peptidase activity(GO:0008234)
part1transcript/29728			nucleic acid binding(GO:0003676)
part2transcript/19468			protein binding(GO:0005515)
part2transcript/27956	oxidation-reduction process(GO:0055114)		oxidoreductase activity(GO:0016491)
part2transcript/10417			protein binding(GO:0005515)| DNA binding(GO:0003677)
part2transcript/26362		integral component of membrane(GO:0016021)	transferase activity, transferring alkyl or aryl (other than methyl) groups(GO:0016765)
part1transcript/4351			nucleic acid binding(GO:0003676)| ATP binding(GO:0005524)
part2transcript/45786	nucleosome assembly(GO:0006334)	nucleus(GO:0005634)| nucleosome(GO:0000786)	DNA binding(GO:0003677)
part2transcript/15334	defense response(GO:0006952)	integral component of membrane(GO:0016021)
part2transcript/27054			transaminase activity(GO:0008483)| pyridoxal phosphate binding(GO:0030170)
part2transcript/44603			calcium ion binding(GO:0005509)
part2transcript/39468	tryptophan catabolic process to kynurenine(GO:0019441)		arylformamidase activity(GO:0004061)
part1transcript/44361	translation(GO:0006412)	ribosome(GO:0005840)| intracellular(GO:0005622)	structural constituent of ribosome(GO:0003735)
part1transcript/48625	protein catabolic process(GO:0030163)
part1transcript/32255	glycolytic process(GO:0006096)		phosphoglycerate kinase activity(GO:0004618)
part2transcript/12480	oxidation-reduction process(GO:0055114)		oxidoreductase activity, acting on paired donors, with incorporation or reduction of molecular oxygen(GO:0016705)| iron ion binding(GO:0005506)| heme binding(GO:0020037)
part1transcript/35684	carbohydrate metabolic process(GO:0005975)		hydrolase activity, hydrolyzing O-glycosyl compounds(GO:0004553)
part2transcript/44161			GTPase activity(GO:0003924)| GTP binding(GO:0005525)
part1transcript/35822			protein binding(GO:0005515)
part1transcript/32618	transmembrane transport(GO:0055085)	membrane(GO:0016020)	channel activity(GO:0015267)
part2transcript/29971			protein binding(GO:0005515)
part2transcript/42211	transmembrane transport(GO:0055085)	membrane(GO:0016020)	channel activity(GO:0015267)
part2transcript/20479	intracellular transport(GO:0046907)
part1transcript/44164			zinc ion binding(GO:0008270)| DNA binding(GO:0003677)
part1transcript/28597			GTPase activity(GO:0003924)| GTP binding(GO:0005525)
part2transcript/14472	oxidation-reduction process(GO:0055114)		oxidoreductase activity(GO:0016491)
part2transcript/20593			protein binding(GO:0005515)
part1transcript/20751	oxidation-reduction process(GO:0055114)		oxidoreductase activity(GO:0016491)
part1transcript/47842	defense response(GO:0006952)| negative regulation of growth(GO:0045926)
part2transcript/20524	defense response(GO:0006952)	integral component of membrane(GO:0016021)
part2transcript/9154	protein phosphorylation(GO:0006468)		protein kinase activity(GO:0004672)| ATP binding(GO:0005524)
part2transcript/13713	oxidation-reduction process(GO:0055114)| fatty acid metabolic process(GO:0006631)		catalytic activity(GO:0003824)| 3-hydroxyacyl-CoA dehydrogenase activity(GO:0003857)| oxidoreductase activity(GO:0016491)
part2transcript/1958	transmembrane transport(GO:0055085)	integral component of membrane(GO:0016021)	ATPase activity, coupled to transmembrane movement of substances(GO:0042626)| ATP binding(GO:0005524)| ATPase activity(GO:0016887)
part1transcript/27783	protein phosphorylation(GO:0006468)		protein kinase activity(GO:0004672)| ATP binding(GO:0005524)
part2transcript/13308			pyridoxal phosphate binding(GO:0030170)
part2transcript/2010	cellulose biosynthetic process(GO:0030244)	membrane(GO:0016020)	cellulose synthase (UDP-forming) activity(GO:0016760)
part1transcript/46065			calcium ion binding(GO:0005509)
part2transcript/32776			nucleic acid binding(GO:0003676)
part2transcript/41098			GTP binding(GO:0005525)| GTPase activity(GO:0003924)
part2transcript/16080	drug transmembrane transport(GO:0006855)| transmembrane transport(GO:0055085)	membrane(GO:0016020)	drug transmembrane transporter activity(GO:0015238)| antiporter activity(GO:0015297)
part2transcript/2853			ATP binding(GO:0005524)
part1transcript/13672			NAD binding(GO:0051287)
part2transcript/28193	lipid metabolic process(GO:0006629)| oxidation-reduction process(GO:0055114)		oxidoreductase activity, acting on paired donors, with oxidation of a pair of donors resulting in the reduction of molecular oxygen to two molecules of water(GO:0016717)
part2transcript/18495	carbohydrate metabolic process(GO:0005975)		hydrolase activity, hydrolyzing O-glycosyl compounds(GO:0004553)
part2transcript/13252			nucleic acid binding(GO:0003676)| ATP binding(GO:0005524)
part2transcript/24361	protein phosphorylation(GO:0006468)		protein kinase activity(GO:0004672)| ATP binding(GO:0005524)
part2transcript/28172	proteolysis(GO:0006508)		cysteine-type peptidase activity(GO:0008234)
part1transcript/33811			protein binding(GO:0005515)
part1transcript/2317	regulation of transcription, DNA-templated(GO:0006355)		protein binding(GO:0005515)
part2transcript/13835	transmembrane transport(GO:0055085)	integral component of membrane(GO:0016021)
part2transcript/20455	oxidation-reduction process(GO:0055114)		oxidoreductase activity(GO:0016491)
part2transcript/21475	translational initiation(GO:0006413)		protein binding(GO:0005515)| translation initiation factor activity(GO:0003743)
part1transcript/42380			iron-sulfur cluster binding(GO:0051536)| electron transfer activity(GO:0009055)
part1transcript/12523	proteolysis(GO:0006508)		metalloendopeptidase activity(GO:0004222)| ATP binding(GO:0005524)
part2transcript/26903			starch binding(GO:2001070)
part2transcript/28372	carbohydrate metabolic process(GO:0005975)		hydrolase activity, hydrolyzing O-glycosyl compounds(GO:0004553)
part2transcript/25215	carbohydrate metabolic process(GO:0005975)		mannose-6-phosphate isomerase activity(GO:0004476)| zinc ion binding(GO:0008270)
part1transcript/31722	pollen development(GO:0009555)		protein binding(GO:0005515)
part2transcript/35254	protein transport(GO:0015031)	integral component of endoplasmic reticulum membrane(GO:0030176)
part2transcript/9604	intracellular protein transport(GO:0006886)	membrane(GO:0016020)| cis-Golgi network(GO:0005801)
part1transcript/29312			catalytic activity(GO:0003824)| coenzyme binding(GO:0050662)
part2transcript/17699			hydrolase activity(GO:0016787)
part2transcript/15323			protein binding(GO:0005515)
part2transcript/39249	regulation of transcription, DNA-templated(GO:0006355)		histone binding(GO:0042393)
part1transcript/44667	translation(GO:0006412)	intracellular(GO:0005622)| ribosome(GO:0005840)	structural constituent of ribosome(GO:0003735)
part1transcript/18201	protein phosphorylation(GO:0006468)		ATP binding(GO:0005524)| protein kinase activity(GO:0004672)
part1transcript/9988	regulation of transcription, DNA-templated(GO:0006355)| response to hormone(GO:0009725)	nucleus(GO:0005634)	DNA binding(GO:0003677)
part2transcript/993			DNA-directed DNA polymerase activity(GO:0003887)
part2transcript/20643	fatty acid biosynthetic process(GO:0006633)	membrane(GO:0016020)	transferase activity, transferring acyl groups other than amino-acyl groups(GO:0016747)
part2transcript/48772	cell redox homeostasis(GO:0045454)
part1transcript/47092			calcium ion binding(GO:0005509)
part1transcript/49120	translation(GO:0006412)	ribosome(GO:0005840)| intracellular(GO:0005622)	structural constituent of ribosome(GO:0003735)
part1transcript/45538			oxidoreductase activity(GO:0016491)
part2transcript/14410	glucose metabolic process(GO:0006006)| oxidation-reduction process(GO:0055114)		glucose-6-phosphate dehydrogenase activity(GO:0004345)| NADP binding(GO:0050661)
part1transcript/5287	transcription, DNA-templated(GO:0006351)		DNA-directed 5'-3' RNA polymerase activity(GO:0003899)| protein dimerization activity(GO:0046983)
part2transcript/18611			zinc ion binding(GO:0008270)
part1transcript/15834			catalytic activity(GO:0003824)
part2transcript/4614			ADP binding(GO:0043531)
part1transcript/21634	cell wall modification(GO:0042545)		pectinesterase activity(GO:0030599)| enzyme inhibitor activity(GO:0004857)
part2transcript/2721	DNA integration(GO:0015074)		RNA-DNA hybrid ribonuclease activity(GO:0004523)| nucleic acid binding(GO:0003676)
part2transcript/37879	response to oxidative stress(GO:0006979)| oxidation-reduction process(GO:0055114)		peroxidase activity(GO:0004601)| heme binding(GO:0020037)
part2transcript/29453			hydrolase activity(GO:0016787)
part2transcript/3905			protein binding(GO:0005515)| nucleic acid binding(GO:0003676)
part2transcript/6343			protein binding(GO:0005515)
part1transcript/3	transcription, DNA-templated(GO:0006351)| RNA-protein covalent cross-linking(GO:0018144)| proteolysis(GO:0006508)	viral capsid(GO:0019028)	RNA binding(GO:0003723)| structural molecule activity(GO:0005198)| ATP binding(GO:0005524)| cysteine-type endopeptidase activity(GO:0004197)| nucleic acid binding(GO:0003676)| cysteine-type peptidase activity(GO:0008234)| RNA-directed 5'-3' RNA polymerase activity(GO:0003968)| hydrolase activity, acting on acid anhydrides, in phosphorus-containing anhydrides(GO:0016818)
part2transcript/2864			protein binding(GO:0005515)
part2transcript/4093	DNA integration(GO:0015074)
part2transcript/31907			hydrolase activity(GO:0016787)
part2transcript/31395			hydrolase activity, acting on ester bonds(GO:0016788)
part1transcript/1192	response to hormone(GO:0009725)| regulation of transcription, DNA-templated(GO:0006355)	nucleus(GO:0005634)	DNA binding(GO:0003677)
part2transcript/34987	carbohydrate metabolic process(GO:0005975)		hydrolase activity, hydrolyzing O-glycosyl compounds(GO:0004553)
part2transcript/23084	oxidation-reduction process(GO:0055114)		heme binding(GO:0020037)| catalase activity(GO:0004096)
part2transcript/21750			hydrolase activity(GO:0016787)
part2transcript/22521			zinc ion binding(GO:0008270)| nucleic acid binding(GO:0003676)
part2transcript/444	intracellular protein transport(GO:0006886)| vesicle-mediated transport(GO:0016192)	COPI vesicle coat(GO:0030126)	protein binding(GO:0005515)| structural molecule activity(GO:0005198)
part2transcript/5514			ATP binding(GO:0005524)
part2transcript/14811	protein phosphorylation(GO:0006468)		protein kinase activity(GO:0004672)| calcium ion binding(GO:0005509)| ATP binding(GO:0005524)
part2transcript/2245	DNA integration(GO:0015074)
part1transcript/17850	oxidation-reduction process(GO:0055114)		NAD binding(GO:0051287)| malate dehydrogenase (decarboxylating) (NAD+) activity(GO:0004471)
part2transcript/42239	photosynthesis(GO:0015979)	extrinsic component of membrane(GO:0019898)| photosystem II oxygen evolving complex(GO:0009654)| photosystem II(GO:0009523)	calcium ion binding(GO:0005509)
part2transcript/31902			hydrolase activity(GO:0016787)
part1transcript/44947	translation(GO:0006412)	ribosome(GO:0005840)| intracellular(GO:0005622)	structural constituent of ribosome(GO:0003735)
part2transcript/32691	oxidation-reduction process(GO:0055114)		alternative oxidase activity(GO:0009916)
part1transcript/33152	base-excision repair(GO:0006284)
part2transcript/16766	transmembrane transport(GO:0055085)	membrane(GO:0016020)	transmembrane transporter activity(GO:0022857)
part2transcript/1399	regulation of transcription, DNA-templated(GO:0006355)| response to hormone(GO:0009725)	nucleus(GO:0005634)	DNA binding(GO:0003677)
part2transcript/18768			catalytic activity(GO:0003824)
part1transcript/21327	glycolytic process(GO:0006096)		potassium ion binding(GO:0030955)| pyruvate kinase activity(GO:0004743)| magnesium ion binding(GO:0000287)
part2transcript/32138		protein kinase CK2 complex(GO:0005956)	protein kinase regulator activity(GO:0019887)
part2transcript/8145	protein phosphorylation(GO:0006468)		protein kinase activity(GO:0004672)
part1transcript/5900			nucleic acid binding(GO:0003676)
part2transcript/963			ADP binding(GO:0043531)
part1transcript/33736			methyltransferase activity(GO:0008168)
part2transcript/23414	oxidation-reduction process(GO:0055114)		oxidoreductase activity(GO:0016491)
part2transcript/1434			ADP binding(GO:0043531)| protein binding(GO:0005515)
part1transcript/28938	oxidation-reduction process(GO:0055114)		heme binding(GO:0020037)| oxidoreductase activity, acting on paired donors, with incorporation or reduction of molecular oxygen(GO:0016705)| iron ion binding(GO:0005506)
part2transcript/33744			protein binding(GO:0005515)
part2transcript/26285	fatty acid biosynthetic process(GO:0006633)	membrane(GO:0016020)	transferase activity, transferring acyl groups other than amino-acyl groups(GO:0016747)
part2transcript/28853	photosynthesis(GO:0015979)	photosystem I(GO:0009522)
part2transcript/10878			protein binding(GO:0005515)
part1transcript/46037			nucleic acid binding(GO:0003676)
part2transcript/22749	transmembrane transport(GO:0055085)	integral component of membrane(GO:0016021)	transmembrane transporter activity(GO:0022857)
part2transcript/10104	protein phosphorylation(GO:0006468)		protein kinase activity(GO:0004672)| ATP binding(GO:0005524)
part2transcript/4738	DNA replication(GO:0006260)		DNA binding(GO:0003677)| DNA-directed DNA polymerase activity(GO:0003887)
part1transcript/6642			zinc ion binding(GO:0008270)
part2transcript/30787			ATP binding(GO:0005524)
part2transcript/32847			fatty-acyl-CoA binding(GO:0000062)
part2transcript/41420			protein binding(GO:0005515)
part2transcript/5704			metal ion binding(GO:0046872)
part2transcript/29056			nucleic acid binding(GO:0003676)
part1transcript/36834	regulation of cyclin-dependent protein serine/threonine kinase activity(GO:0000079)		protein kinase binding(GO:0019901)
part2transcript/16382	regulation of transcription, DNA-templated(GO:0006355)		DNA binding(GO:0003677)
part2transcript/13920			zinc ion binding(GO:0008270)
part2transcript/25126			nucleic acid binding(GO:0003676)| ATP binding(GO:0005524)
part1transcript/50546	translation(GO:0006412)	intracellular(GO:0005622)| ribosome(GO:0005840)	structural constituent of ribosome(GO:0003735)
part1transcript/48014	cell redox homeostasis(GO:0045454)
part1transcript/40261			protein binding(GO:0005515)
part2transcript/22497	protein phosphorylation(GO:0006468)		protein kinase activity(GO:0004672)| ATP binding(GO:0005524)
part2transcript/27733			transferase activity, transferring hexosyl groups(GO:0016758)
part1transcript/19833	ribosome biogenesis(GO:0042254)	nucleolus(GO:0005730)
part2transcript/39347			nucleic acid binding(GO:0003676)
part2transcript/1110			ATP binding(GO:0005524)
part2transcript/24025			protein binding(GO:0005515)
part1transcript/10695	oxidation-reduction process(GO:0055114)		metal ion binding(GO:0046872)| oxidoreductase activity, acting on single donors with incorporation of molecular oxygen, incorporation of two atoms of oxygen(GO:0016702)
part1transcript/16747			protein binding(GO:0005515)
part1transcript/16106	protein phosphorylation(GO:0006468)		calcium ion binding(GO:0005509)| protein kinase activity(GO:0004672)| ATP binding(GO:0005524)
part1transcript/24750			coenzyme binding(GO:0050662)| catalytic activity(GO:0003824)
part2transcript/3152	thiamine biosynthetic process(GO:0009228)		iron-sulfur cluster binding(GO:0051536)
part2transcript/49073	translation(GO:0006412)	ribosome(GO:0005840)| intracellular(GO:0005622)	structural constituent of ribosome(GO:0003735)| RNA binding(GO:0003723)
part2transcript/6634			ATP binding(GO:0005524)
part2transcript/2683			protein binding(GO:0005515)
part2transcript/6350	oxidation-reduction process(GO:0055114)		metal ion binding(GO:0046872)| oxidoreductase activity, acting on single donors with incorporation of molecular oxygen, incorporation of two atoms of oxygen(GO:0016702)
part2transcript/31358	ATP synthesis coupled proton transport(GO:0015986)	proton-transporting ATP synthase complex, catalytic core F(1)(GO:0045261)	proton-transporting ATP synthase activity, rotational mechanism(GO:0046933)
part2transcript/41962	chitin catabolic process(GO:0006032)| cell wall macromolecule catabolic process(GO:0016998)		chitin binding(GO:0008061)| chitinase activity(GO:0004568)
part1transcript/21619	cell wall modification(GO:0042545)		pectinesterase activity(GO:0030599)
part2transcript/20542	carbohydrate metabolic process(GO:0005975)		hydrolase activity, hydrolyzing O-glycosyl compounds(GO:0004553)
part1transcript/2999	proteolysis(GO:0006508)		cysteine-type peptidase activity(GO:0008234)
part2transcript/35902			calcium ion binding(GO:0005509)| calcium-dependent phospholipid binding(GO:0005544)
part1transcript/46528	intermembrane lipid transfer(GO:0120009)	cytoplasm(GO:0005737)	intermembrane lipid transfer activity(GO:0120013)
part1transcript/41496			GTPase activity(GO:0003924)| GTP binding(GO:0005525)
part2transcript/26444		integral component of membrane(GO:0016021)	membrane insertase activity(GO:0032977)
part2transcript/27726			transferase activity, transferring acyl groups(GO:0016746)
part2transcript/6950	lipid metabolic process(GO:0006629)		phosphoric diester hydrolase activity(GO:0008081)
part1transcript/39757	carbohydrate metabolic process(GO:0005975)		hydrolase activity, hydrolyzing O-glycosyl compounds(GO:0004553)
part1transcript/25910	transmembrane transport(GO:0055085)	integral component of membrane(GO:0016021)
part1transcript/34472	oxidation-reduction process(GO:0055114)		oxidoreductase activity, acting on the CH-OH group of donors, NAD or NADP as acceptor(GO:0016616)| oxidoreductase activity(GO:0016491)
part2transcript/2314	protein phosphorylation(GO:0006468)		ATP binding(GO:0005524)| protein binding(GO:0005515)| protein kinase activity(GO:0004672)
part1transcript/48114	cell redox homeostasis(GO:0045454)		electron transfer activity(GO:0009055)| protein disulfide oxidoreductase activity(GO:0015035)
part2transcript/7928	protein phosphorylation(GO:0006468)		protein kinase activity(GO:0004672)| ATP binding(GO:0005524)| protein binding(GO:0005515)
part1transcript/10715	proton transmembrane transport(GO:1902600)	membrane(GO:0016020)	hydrogen-translocating pyrophosphatase activity(GO:0009678)| inorganic diphosphatase activity(GO:0004427)
part1transcript/629			protein binding(GO:0005515)
part1transcript/5059	transmembrane transport(GO:0055085)	integral component of membrane(GO:0016021)	calcium ion binding(GO:0005509)
part2transcript/16318	protein phosphorylation(GO:0006468)		ATP binding(GO:0005524)| protein kinase activity(GO:0004672)| calcium ion binding(GO:0005509)
part1transcript/428			nucleic acid binding(GO:0003676)
part2transcript/17713	protein phosphorylation(GO:0006468)		protein kinase activity(GO:0004672)
part2transcript/16143			zinc ion binding(GO:0008270)
part2transcript/8839	rRNA processing(GO:0006364)		protein binding(GO:0005515)
part2transcript/5529			microtubule binding(GO:0008017)
part2transcript/9336		nuclear pore(GO:0005643)	structural constituent of nuclear pore(GO:0017056)
part1transcript/40150			protein binding(GO:0005515)
part2transcript/27625	carbohydrate metabolic process(GO:0005975)		hydrolase activity, hydrolyzing O-glycosyl compounds(GO:0004553)
part2transcript/27827	carbohydrate metabolic process(GO:0005975)		hydrolase activity, hydrolyzing O-glycosyl compounds(GO:0004553)
part2transcript/41006	carbohydrate metabolic process(GO:0005975)
part2transcript/12207	regulation of transcription, DNA-templated(GO:0006355)		sequence-specific DNA binding(GO:0043565)| protein binding(GO:0005515)| zinc ion binding(GO:0008270)
part2transcript/26704	biosynthetic process(GO:0009058)		pyridoxal phosphate binding(GO:0030170)
part2transcript/48991			electron transfer activity(GO:0009055)
part1transcript/26135			transferase activity, transferring acyl groups(GO:0016746)
part2transcript/7735	trehalose biosynthetic process(GO:0005992)		catalytic activity(GO:0003824)
part2transcript/41704			O-methyltransferase activity(GO:0008171)
part2transcript/27326	transmembrane transport(GO:0055085)| drug transmembrane transport(GO:0006855)	membrane(GO:0016020)	drug transmembrane transporter activity(GO:0015238)| antiporter activity(GO:0015297)
part2transcript/11048			RNA-DNA hybrid ribonuclease activity(GO:0004523)| nucleic acid binding(GO:0003676)
part2transcript/13134	oxidation-reduction process(GO:0055114)		malate dehydrogenase (decarboxylating) (NAD+) activity(GO:0004471)| NAD binding(GO:0051287)
part2transcript/15380			catalytic activity(GO:0003824)
part1transcript/30882			protein binding(GO:0005515)
part2transcript/40209			zinc ion binding(GO:0008270)| DNA binding(GO:0003677)
part2transcript/26147	transmembrane transport(GO:0055085)	integral component of membrane(GO:0016021)	transmembrane transporter activity(GO:0022857)
part1transcript/24254			4 iron, 4 sulfur cluster binding(GO:0051539)
part1transcript/30669	cellular glucan metabolic process(GO:0006073)| carbohydrate metabolic process(GO:0005975)	apoplast(GO:0048046)| cell wall(GO:0005618)	xyloglucan:xyloglucosyl transferase activity(GO:0016762)| hydrolase activity, hydrolyzing O-glycosyl compounds(GO:0004553)
part1transcript/45122			zinc ion binding(GO:0008270)
part2transcript/22974	oxidation-reduction process(GO:0055114)| lipid metabolic process(GO:0006629)		oxidoreductase activity, acting on paired donors, with oxidation of a pair of donors resulting in the reduction of molecular oxygen to two molecules of water(GO:0016717)
part1transcript/16462			zinc ion binding(GO:0008270)
part1transcript/15576	exocytosis(GO:0006887)	exocyst(GO:0000145)
part1transcript/2280			DNA binding(GO:0003677)
part2transcript/1335		myosin complex(GO:0016459)	motor activity(GO:0003774)| ATP binding(GO:0005524)
part2transcript/39317			protein binding(GO:0005515)
part2transcript/2279	protein phosphorylation(GO:0006468)		protein kinase activity(GO:0004672)| protein binding(GO:0005515)| ATP binding(GO:0005524)
part1transcript/40294			zinc ion binding(GO:0008270)
part2transcript/6418			nucleic acid binding(GO:0003676)| RNA binding(GO:0003723)
part1transcript/25025			nucleic acid binding(GO:0003676)
part1transcript/26044			GTPase activity(GO:0003924)
part2transcript/14675			GTP binding(GO:0005525)
part2transcript/34219	oxidation-reduction process(GO:0055114)		oxidoreductase activity(GO:0016491)
part1transcript/42770	phosphorelay signal transduction system(GO:0000160)
part1transcript/50556	mRNA methylation(GO:0080009)| RNA processing(GO:0006396)		RNA binding(GO:0003723)| mRNA methyltransferase activity(GO:0008174)
part2transcript/2136			RNA binding(GO:0003723)| ribonuclease activity(GO:0004540)
part1transcript/43749	vesicle-mediated transport(GO:0016192)	integral component of membrane(GO:0016021)
part1transcript/3484			ADP binding(GO:0043531)
part2transcript/33217	tRNA modification(GO:0006400)		tRNA guanylyltransferase activity(GO:0008193)| magnesium ion binding(GO:0000287)
part2transcript/18912			metallopeptidase activity(GO:0008237)| zinc ion binding(GO:0008270)
part2transcript/21051			GTP binding(GO:0005525)
part2transcript/12090	protein phosphorylation(GO:0006468)		protein kinase activity(GO:0004672)| ATP binding(GO:0005524)
part1transcript/29861	S-adenosylmethionine biosynthetic process(GO:0006556)		methionine adenosyltransferase activity(GO:0004478)
part2transcript/4149			protein binding(GO:0005515)
part1transcript/30700	oxidation-reduction process(GO:0055114)		oxidoreductase activity(GO:0016491)
part2transcript/47021	mRNA splice site selection(GO:0006376)	U1 snRNP(GO:0005685)	mRNA binding(GO:0003729)
part2transcript/34691			molybdenum ion binding(GO:0030151)| pyridoxal phosphate binding(GO:0030170)| catalytic activity(GO:0003824)
part2transcript/14362	protein ubiquitination(GO:0016567)		protein binding(GO:0005515)| ubiquitin-protein transferase activity(GO:0004842)
part1transcript/44493			enzyme inhibitor activity(GO:0004857)
part1transcript/37909	DNA catabolic process(GO:0006308)		nucleic acid binding(GO:0003676)| endonuclease activity(GO:0004519)
part1transcript/23527	protein phosphorylation(GO:0006468)		ATP binding(GO:0005524)| protein kinase activity(GO:0004672)
part2transcript/2342	microtubule-based movement(GO:0007018)		ATP binding(GO:0005524)| microtubule binding(GO:0008017)| microtubule motor activity(GO:0003777)
part2transcript/37425	biosynthetic process(GO:0009058)		hydroxymethyl-, formyl- and related transferase activity(GO:0016742)
part2transcript/32030	oxidation-reduction process(GO:0055114)		FMN binding(GO:0010181)| oxidoreductase activity(GO:0016491)
part1transcript/12945	intracellular protein transport(GO:0006886)
part2transcript/26458	fatty acid biosynthetic process(GO:0006633)		3-oxoacyl-[acyl-carrier-protein] synthase activity(GO:0004315)
part1transcript/50704		endoplasmic reticulum(GO:0005783)
part1transcript/17049			nucleic acid binding(GO:0003676)
part1transcript/30284	proteolysis(GO:0006508)		cysteine-type peptidase activity(GO:0008234)
part1transcript/22197			ATP binding(GO:0005524)
part1transcript/9206	protein phosphorylation(GO:0006468)		protein binding(GO:0005515)| protein kinase activity(GO:0004672)
part2transcript/2225	transmembrane transport(GO:0055085)| cation transport(GO:0006812)| potassium ion transport(GO:0006813)	integral component of membrane(GO:0016021)	solute:proton antiporter activity(GO:0015299)
part1transcript/47740	translation(GO:0006412)	intracellular(GO:0005622)| ribosome(GO:0005840)	structural constituent of ribosome(GO:0003735)
part2transcript/29613			transferase activity, transferring acyl groups other than amino-acyl groups(GO:0016747)
part1transcript/50408	regulation of transcription, DNA-templated(GO:0006355)	nucleus(GO:0005634)	DNA binding(GO:0003677)
part2transcript/14153	mRNA processing(GO:0006397)
part2transcript/48000		nucleosome(GO:0000786)	DNA binding(GO:0003677)
part2transcript/15771	S-adenosylmethionine biosynthetic process(GO:0006556)		methionine adenosyltransferase activity(GO:0004478)
part1transcript/48856	translation(GO:0006412)	intracellular(GO:0005622)| ribosome(GO:0005840)	structural constituent of ribosome(GO:0003735)
part1transcript/40207			ATP binding(GO:0005524)
part2transcript/3697	coenzyme A biosynthetic process(GO:0015937)		ATP binding(GO:0005524)| pantothenate kinase activity(GO:0004594)
part2transcript/12055			metal ion binding(GO:0046872)
part1transcript/38134	translation(GO:0006412)	ribosome(GO:0005840)| intracellular(GO:0005622)	structural constituent of ribosome(GO:0003735)
part1transcript/2566			lipid binding(GO:0008289)| DNA binding(GO:0003677)
part2transcript/2014	regulation of transcription, DNA-templated(GO:0006355)| protein-chromophore linkage(GO:0018298)| detection of visible light(GO:0009584)| signal transduction(GO:0007165)		phosphorelay sensor kinase activity(GO:0000155)| protein binding(GO:0005515)
part1transcript/50285		mitochondrial respiratory chain complex IV(GO:0005751)| mitochondrial inner membrane(GO:0005743)	cytochrome-c oxidase activity(GO:0004129)
part2transcript/26901		integral component of membrane(GO:0016021)	transferase activity, transferring alkyl or aryl (other than methyl) groups(GO:0016765)
part1transcript/34823			protein binding(GO:0005515)
part2transcript/18070	carbohydrate metabolic process(GO:0005975)		hydrolase activity, hydrolyzing O-glycosyl compounds(GO:0004553)
part1transcript/2943			ATP binding(GO:0005524)
part1transcript/16417			uridylyltransferase activity(GO:0070569)
part2transcript/45440	proteolysis involved in cellular protein catabolic process(GO:0051603)	proteasome core complex(GO:0005839)	threonine-type endopeptidase activity(GO:0004298)
part1transcript/12128	protein phosphorylation(GO:0006468)		protein kinase activity(GO:0004672)
part2transcript/29076	biosynthetic process(GO:0009058)		pyridoxal phosphate binding(GO:0030170)
part2transcript/1564	DNA integration(GO:0015074)
part2transcript/12417			ATP binding(GO:0005524)| nucleic acid binding(GO:0003676)
part2transcript/30458			catalytic activity(GO:0003824)
part2transcript/14768	oxidation-reduction process(GO:0055114)		oxidoreductase activity(GO:0016491)
part2transcript/10480	intracellular protein transport(GO:0006886)	cytoplasm(GO:0005737)
part2transcript/34113	oxidation-reduction process(GO:0055114)		oxidoreductase activity(GO:0016491)
part1transcript/26539			protein binding(GO:0005515)
part2transcript/45492	photosynthesis(GO:0015979)	photosystem I(GO:0009522)| photosystem I reaction center(GO:0009538)
part2transcript/24424	protein glycosylation(GO:0006486)	membrane(GO:0016020)	galactosyltransferase activity(GO:0008378)
part2transcript/34250			ATPase activity(GO:0016887)| ATP binding(GO:0005524)
part2transcript/29473	oxidation-reduction process(GO:0055114)		alternative oxidase activity(GO:0009916)
part2transcript/10563	terpenoid biosynthetic process(GO:0016114)| oxidation-reduction process(GO:0055114)		4-hydroxy-3-methylbut-2-en-1-yl diphosphate synthase activity(GO:0046429)
part2transcript/50071	translation(GO:0006412)	intracellular(GO:0005622)| ribosome(GO:0005840)	structural constituent of ribosome(GO:0003735)
part1transcript/973			DNA binding(GO:0003677)
part1transcript/48561	translation(GO:0006412)	ribosome(GO:0005840)| intracellular(GO:0005622)	structural constituent of ribosome(GO:0003735)
part2transcript/4124			ADP binding(GO:0043531)
part1transcript/3612	RNA polyadenylation(GO:0043631)		nucleotidyltransferase activity(GO:0016779)| polynucleotide adenylyltransferase activity(GO:0004652)| RNA binding(GO:0003723)
part1transcript/12693			zinc ion binding(GO:0008270)
part2transcript/42511			polysaccharide binding(GO:0030247)
part2transcript/39227	chlorophyll catabolic process(GO:0015996)		chlorophyllase activity(GO:0047746)
part1transcript/43308			GTP binding(GO:0005525)
part2transcript/40744			hydrolase activity(GO:0016787)
part1transcript/19066			ubiquitin protein ligase activity(GO:0061630)
part2transcript/47215	ATP hydrolysis coupled proton transport(GO:0015991)	proton-transporting two-sector ATPase complex, proton-transporting domain(GO:0033177)	proton transmembrane transporter activity(GO:0015078)
part2transcript/41470	cell wall macromolecule catabolic process(GO:0016998)| chitin catabolic process(GO:0006032)		chitinase activity(GO:0004568)| chitin binding(GO:0008061)
part1transcript/38131	translation(GO:0006412)	intracellular(GO:0005622)| ribosome(GO:0005840)	structural constituent of ribosome(GO:0003735)
part2transcript/28522			protein binding(GO:0005515)
part1transcript/44203	proteolysis involved in cellular protein catabolic process(GO:0051603)	proteasome core complex(GO:0005839)	threonine-type endopeptidase activity(GO:0004298)
part2transcript/33167			hydrolase activity(GO:0016787)
part1transcript/43346		mitochondrial envelope(GO:0005740)	cytochrome-c oxidase activity(GO:0004129)
part2transcript/8270	RNA metabolic process(GO:0016070)		RNA binding(GO:0003723)| protein binding(GO:0005515)
part2transcript/6511	mRNA splicing, via spliceosome(GO:0000398)	nucleus(GO:0005634)
part1transcript/25393	oxidation-reduction process(GO:0055114)		NAD binding(GO:0051287)| oxidoreductase activity, acting on the CH-OH group of donors, NAD or NADP as acceptor(GO:0016616)
part1transcript/28831	DNA integration(GO:0015074)
part2transcript/47825	translation(GO:0006412)	intracellular(GO:0005622)| ribosome(GO:0005840)	structural constituent of ribosome(GO:0003735)
part2transcript/13992	oxidation-reduction process(GO:0055114)| fatty acid metabolic process(GO:0006631)		oxidoreductase activity(GO:0016491)| 3-hydroxyacyl-CoA dehydrogenase activity(GO:0003857)
part2transcript/38157			catalytic activity(GO:0003824)| coenzyme binding(GO:0050662)
part2transcript/19495	transmembrane transport(GO:0055085)	integral component of membrane(GO:0016021)	transmembrane transporter activity(GO:0022857)
part2transcript/41252			protein binding(GO:0005515)
part2transcript/30943			protein binding(GO:0005515)
part2transcript/26558			acid phosphatase activity(GO:0003993)| hydrolase activity(GO:0016787)| metal ion binding(GO:0046872)
part1transcript/19931			protein binding(GO:0005515)
part1transcript/46087		intracellular(GO:0005622)	actin binding(GO:0003779)
part1transcript/7817			ADP binding(GO:0043531)
part2transcript/38864	vacuolar transport(GO:0007034)
part2transcript/14228	proteolysis(GO:0006508)		serine-type endopeptidase activity(GO:0004252)
part1transcript/5468	intracellular protein transport(GO:0006886)		Ran GTPase binding(GO:0008536)| protein binding(GO:0005515)
part2transcript/33441			transferase activity, transferring acyl groups other than amino-acyl groups(GO:0016747)
part2transcript/23611			nucleic acid binding(GO:0003676)
part2transcript/8869	proteolysis(GO:0006508)		serine-type peptidase activity(GO:0008236)
part2transcript/38295	transmembrane transport(GO:0055085)	membrane(GO:0016020)	channel activity(GO:0015267)
part1transcript/28693	oxidation-reduction process(GO:0055114)		NADP binding(GO:0050661)| N,N-dimethylaniline monooxygenase activity(GO:0004499)| flavin adenine dinucleotide binding(GO:0050660)
part2transcript/33131	oxidation-reduction process(GO:0055114)		heme binding(GO:0020037)| iron ion binding(GO:0005506)| oxidoreductase activity, acting on paired donors, with incorporation or reduction of molecular oxygen(GO:0016705)
part2transcript/41372	nucleosome assembly(GO:0006334)	nucleus(GO:0005634)
part2transcript/36994			ATP binding(GO:0005524)
part2transcript/20844	regulation of transcription, DNA-templated(GO:0006355)		sequence-specific DNA binding(GO:0043565)| DNA-binding transcription factor activity(GO:0003700)
part1transcript/50114			catalytic activity(GO:0003824)
part2transcript/11988	carbohydrate metabolic process(GO:0005975)		hydrolase activity, hydrolyzing O-glycosyl compounds(GO:0004553)
part2transcript/33394	oxidation-reduction process(GO:0055114)
part2transcript/24597	proteolysis(GO:0006508)		serine-type carboxypeptidase activity(GO:0004185)
part2transcript/39589	proteolysis involved in cellular protein catabolic process(GO:0051603)| ubiquitin-dependent protein catabolic process(GO:0006511)	proteasome core complex, alpha-subunit complex(GO:0019773)| proteasome core complex(GO:0005839)	endopeptidase activity(GO:0004175)| threonine-type endopeptidase activity(GO:0004298)
part2transcript/13907	lipid metabolic process(GO:0006629)		phosphoric diester hydrolase activity(GO:0008081)
part1transcript/42223			protein dimerization activity(GO:0046983)
part2transcript/5760	protein phosphorylation(GO:0006468)		ATP binding(GO:0005524)| protein binding(GO:0005515)| protein kinase activity(GO:0004672)
part2transcript/7691	protein phosphorylation(GO:0006468)		protein binding(GO:0005515)| ATP binding(GO:0005524)| protein kinase activity(GO:0004672)
part2transcript/6540			protein binding(GO:0005515)
part2transcript/4408			RNA binding(GO:0003723)
part2transcript/25577	oxidation-reduction process(GO:0055114)		oxidoreductase activity, acting on paired donors, with incorporation or reduction of molecular oxygen(GO:0016705)| iron ion binding(GO:0005506)| heme binding(GO:0020037)
part2transcript/26899	proteasome-mediated ubiquitin-dependent protein catabolic process(GO:0043161)| nucleotide-excision repair(GO:0006289)		protein binding(GO:0005515)| damaged DNA binding(GO:0003684)
part2transcript/14783	mRNA processing(GO:0006397)		nucleic acid binding(GO:0003676)
part2transcript/36000			zinc ion binding(GO:0008270)
part1transcript/31960			protein binding(GO:0005515)
part2transcript/19735	oxidation-reduction process(GO:0055114)	integral component of membrane(GO:0016021)	flavin adenine dinucleotide binding(GO:0050660)| squalene monooxygenase activity(GO:0004506)
part2transcript/32734	oxidation-reduction process(GO:0055114)
part2transcript/47502			cysteine-type endopeptidase inhibitor activity(GO:0004869)
part2transcript/34152	cell redox homeostasis(GO:0045454)
part1transcript/34207	response to oxidative stress(GO:0006979)| oxidation-reduction process(GO:0055114)		heme binding(GO:0020037)| peroxidase activity(GO:0004601)
part1transcript/47519		integral component of membrane(GO:0016021)
part1transcript/44792	mitochondrial electron transport, ubiquinol to cytochrome c(GO:0006122)	mitochondrial respiratory chain complex III(GO:0005750)
part2transcript/9237	proteolysis(GO:0006508)		serine-type endopeptidase activity(GO:0004252)| ATP-dependent peptidase activity(GO:0004176)| ATP binding(GO:0005524)
part2transcript/18157			catalytic activity(GO:0003824)
part2transcript/44809			GTP binding(GO:0005525)
part1transcript/13105	fatty acid biosynthetic process(GO:0006633)	membrane(GO:0016020)	transferase activity, transferring acyl groups other than amino-acyl groups(GO:0016747)
part2transcript/44886	ATP hydrolysis coupled proton transport(GO:0015991)	proton-transporting two-sector ATPase complex, proton-transporting domain(GO:0033177)	proton transmembrane transporter activity(GO:0015078)
part1transcript/21246	fatty acid biosynthetic process(GO:0006633)	membrane(GO:0016020)	transferase activity, transferring acyl groups other than amino-acyl groups(GO:0016747)
part2transcript/18930	regulation of transcription, DNA-templated(GO:0006355)	nucleus(GO:0005634)	sequence-specific DNA binding(GO:0043565)| DNA-binding transcription factor activity(GO:0003700)
part1transcript/47622	ATP synthesis coupled proton transport(GO:0015986)	mitochondrial proton-transporting ATP synthase complex, coupling factor F(o)(GO:0000276)	proton transmembrane transporter activity(GO:0015078)
part2transcript/8446	potassium ion transmembrane transport(GO:0071805)	membrane(GO:0016020)	potassium ion transmembrane transporter activity(GO:0015079)
part2transcript/8086	tRNA aminoacylation for protein translation(GO:0006418)		nucleotide binding(GO:0000166)| ATP binding(GO:0005524)| aminoacyl-tRNA ligase activity(GO:0004812)
part1transcript/48063		chloroplast(GO:0009507)
part1transcript/250	protein glycosylation(GO:0006486)		UDP-glucose:glycoprotein glucosyltransferase activity(GO:0003980)
part1transcript/48636			electron transfer activity(GO:0009055)| iron-sulfur cluster binding(GO:0051536)
part1transcript/8292	cell redox homeostasis(GO:0045454)| intracellular signal transduction(GO:0035556)		electron transfer activity(GO:0009055)| protein disulfide oxidoreductase activity(GO:0015035)
part2transcript/21880	oxidation-reduction process(GO:0055114)		iron ion binding(GO:0005506)| oxidoreductase activity, acting on paired donors, with incorporation or reduction of molecular oxygen(GO:0016705)| heme binding(GO:0020037)
part1transcript/35231	transmembrane transport(GO:0055085)	membrane(GO:0016020)	channel activity(GO:0015267)
part1transcript/43821			hydrolase activity(GO:0016787)
part2transcript/22459			zinc ion binding(GO:0008270)
part2transcript/17015	cell wall modification(GO:0042545)		enzyme inhibitor activity(GO:0004857)| pectinesterase activity(GO:0030599)
part1transcript/64	proteolysis(GO:0006508)| transcription, DNA-templated(GO:0006351)| RNA-protein covalent cross-linking(GO:0018144)	viral capsid(GO:0019028)	RNA-directed 5'-3' RNA polymerase activity(GO:0003968)| hydrolase activity, acting on acid anhydrides, in phosphorus-containing anhydrides(GO:0016818)| cysteine-type peptidase activity(GO:0008234)| ATP binding(GO:0005524)| structural molecule activity(GO:0005198)| RNA binding(GO:0003723)| ATP-dependent helicase activity(GO:0008026)
part2transcript/32239	protein phosphorylation(GO:0006468)		protein kinase activity(GO:0004672)| ATP binding(GO:0005524)
part1transcript/6601			protein binding(GO:0005515)
part2transcript/31422	regulation of transcription, DNA-templated(GO:0006355)		DNA-binding transcription factor activity(GO:0003700)
part2transcript/38139	oxidation-reduction process(GO:0055114)| fatty acid metabolic process(GO:0006631)		oxidoreductase activity(GO:0016491)| 3-hydroxyacyl-CoA dehydrogenase activity(GO:0003857)
part2transcript/31550	oxidation-reduction process(GO:0055114)| response to oxidative stress(GO:0006979)		peroxidase activity(GO:0004601)| heme binding(GO:0020037)
part1transcript/1469			protein binding(GO:0005515)
part2transcript/18100	oxidation-reduction process(GO:0055114)		oxidoreductase activity(GO:0016491)| copper ion binding(GO:0005507)
part2transcript/13514			GTP binding(GO:0005525)
part2transcript/10580	oxidation-reduction process(GO:0055114)| amine metabolic process(GO:0009308)		quinone binding(GO:0048038)| copper ion binding(GO:0005507)| primary amine oxidase activity(GO:0008131)
part2transcript/44935	cytochrome complex assembly(GO:0017004)| protein-heme linkage(GO:0017003)		heme binding(GO:0020037)
part2transcript/11440	methionine biosynthetic process(GO:0009086)| cellular amino acid biosynthetic process(GO:0008652)		5-methyltetrahydropteroyltriglutamate-homocysteine S-methyltransferase activity(GO:0003871)| zinc ion binding(GO:0008270)
part2transcript/4932			ADP binding(GO:0043531)
part1transcript/49876	translation(GO:0006412)	intracellular(GO:0005622)| ribosome(GO:0005840)	structural constituent of ribosome(GO:0003735)
part2transcript/47835		chloroplast(GO:0009507)
part2transcript/16001	gluconeogenesis(GO:0006094)		ATP binding(GO:0005524)| phosphoenolpyruvate carboxykinase (ATP) activity(GO:0004612)
part2transcript/10237	protein phosphorylation(GO:0006468)		ATP binding(GO:0005524)| protein kinase activity(GO:0004672)
part2transcript/3509	recognition of pollen(GO:0048544)
part2transcript/45772	translation(GO:0006412)	intracellular(GO:0005622)| ribosome(GO:0005840)	structural constituent of ribosome(GO:0003735)
part1transcript/50729	intracellular protein transport(GO:0006886)| protein targeting(GO:0006605)	membrane(GO:0016020)
part2transcript/49277	translation(GO:0006412)	ribosome(GO:0005840)	structural constituent of ribosome(GO:0003735)
part1transcript/26180	positive regulation of transcription, DNA-templated(GO:0045893)| mRNA export from nucleus(GO:0006406)| transcription, DNA-templated(GO:0006351)	SAGA complex(GO:0000124)| nuclear pore(GO:0005643)	transcription coactivator activity(GO:0003713)| DNA binding(GO:0003677)| DNA-directed 5'-3' RNA polymerase activity(GO:0003899)
part1transcript/125	(1->3)-beta-D-glucan biosynthetic process(GO:0006075)	1,3-beta-D-glucan synthase complex(GO:0000148)| membrane(GO:0016020)	1,3-beta-D-glucan synthase activity(GO:0003843)
part2transcript/27561			transaminase activity(GO:0008483)| pyridoxal phosphate binding(GO:0030170)
part2transcript/40226	metal ion transport(GO:0030001)		metal ion binding(GO:0046872)
part2transcript/23270	oxidation-reduction process(GO:0055114)		oxidoreductase activity(GO:0016491)
part1transcript/32796		eukaryotic translation initiation factor 3 complex(GO:0005852)| cytoplasm(GO:0005737)	translation initiation factor activity(GO:0003743)
part2transcript/12841	protein phosphorylation(GO:0006468)		protein kinase activity(GO:0004672)
part1transcript/33579	oxidation-reduction process(GO:0055114)		UDP-N-acetylmuramate dehydrogenase activity(GO:0008762)| oxidoreductase activity(GO:0016491)| flavin adenine dinucleotide binding(GO:0050660)
part2transcript/20688	oxidation-reduction process(GO:0055114)		heme binding(GO:0020037)| oxidoreductase activity, acting on paired donors, with incorporation or reduction of molecular oxygen(GO:0016705)| iron ion binding(GO:0005506)
part2transcript/7649	protein phosphorylation(GO:0006468)		protein kinase activity(GO:0004672)| ATP binding(GO:0005524)| protein binding(GO:0005515)
part2transcript/17941	protein phosphorylation(GO:0006468)		ATP binding(GO:0005524)| carbohydrate binding(GO:0030246)| protein kinase activity(GO:0004672)
part2transcript/13403			tocopherol cyclase activity(GO:0009976)
part1transcript/13385	transmembrane transport(GO:0055085)
part2transcript/8173	vacuolar transport(GO:0007034)
part1transcript/565			RNA-DNA hybrid ribonuclease activity(GO:0004523)| nucleic acid binding(GO:0003676)
part2transcript/32837			nucleic acid binding(GO:0003676)
part1transcript/48161	translation(GO:0006412)	ribosome(GO:0005840)	structural constituent of ribosome(GO:0003735)
part2transcript/24628	oxidation-reduction process(GO:0055114)	cytoplasm(GO:0005737)	oxidoreductase activity, acting on the CH-CH group of donors(GO:0016627)
part2transcript/24339			ubiquitin protein ligase activity(GO:0061630)
part2transcript/14398			protein binding(GO:0005515)
part2transcript/8205	vesicle-mediated transport(GO:0016192)| intracellular protein transport(GO:0006886)	COPI vesicle coat(GO:0030126)| membrane coat(GO:0030117)	structural molecule activity(GO:0005198)
part2transcript/28736			protein binding(GO:0005515)
part2transcript/9618			glycopeptide alpha-N-acetylgalactosaminidase activity(GO:0033926)
part2transcript/17122	pseudouridine synthesis(GO:0001522)| RNA modification(GO:0009451)		pseudouridine synthase activity(GO:0009982)| RNA binding(GO:0003723)
part2transcript/9815	protein ubiquitination(GO:0016567)		protein binding(GO:0005515)| ubiquitin-protein transferase activity(GO:0004842)
part2transcript/32093	glutamine biosynthetic process(GO:0006542)| nitrogen compound metabolic process(GO:0006807)		glutamate-ammonia ligase activity(GO:0004356)
part2transcript/33682	protein phosphorylation(GO:0006468)		ATP binding(GO:0005524)| protein kinase activity(GO:0004672)
part1transcript/49017	photosynthesis(GO:0015979)	thylakoid membrane(GO:0042651)| photosystem II(GO:0009523)| photosystem II oxygen evolving complex(GO:0009654)
part2transcript/14799	protein phosphorylation(GO:0006468)		protein kinase activity(GO:0004672)
part2transcript/34947	cellular amino acid metabolic process(GO:0006520)		amino acid binding(GO:0016597)| carboxyl- or carbamoyltransferase activity(GO:0016743)
part2transcript/36790			protein binding(GO:0005515)
part2transcript/13897	protein phosphorylation(GO:0006468)		ATP binding(GO:0005524)| protein kinase activity(GO:0004672)
part2transcript/14528			protein binding(GO:0005515)
part2transcript/22738			protein binding(GO:0005515)
part2transcript/34084	tRNA aminoacylation for protein translation(GO:0006418)		ATP binding(GO:0005524)| aminoacyl-tRNA ligase activity(GO:0004812)| nucleotide binding(GO:0000166)
part2transcript/13040		nucleus(GO:0005634)
part1transcript/1054			protein binding(GO:0005515)
part2transcript/18699	oxidation-reduction process(GO:0055114)		oxidoreductase activity(GO:0016491)| iron-sulfur cluster binding(GO:0051536)| heme binding(GO:0020037)
part2transcript/11237			RNA binding(GO:0003723)
part1transcript/1015	protein phosphorylation(GO:0006468)		protein kinase activity(GO:0004672)| protein binding(GO:0005515)
part2transcript/32238			oxidoreductase activity(GO:0016491)
part2transcript/14957			GTP binding(GO:0005525)
part1transcript/22179		integral component of membrane(GO:0016021)	aspartic-type endopeptidase activity(GO:0004190)
part2transcript/9212	protein phosphorylation(GO:0006468)		ATP binding(GO:0005524)| protein kinase activity(GO:0004672)
part1transcript/38476			protein binding(GO:0005515)
part1transcript/42071			endopeptidase inhibitor activity(GO:0004866)
part1transcript/30719	transmembrane transport(GO:0055085)	integral component of membrane(GO:0016021)	transmembrane transporter activity(GO:0022857)
part2transcript/18104	carbohydrate metabolic process(GO:0005975)		hydrolase activity, hydrolyzing O-glycosyl compounds(GO:0004553)
part1transcript/4066	proteolysis(GO:0006508)		cysteine-type peptidase activity(GO:0008234)
part1transcript/45471	translation(GO:0006412)	ribosome(GO:0005840)	structural constituent of ribosome(GO:0003735)
part1transcript/31375			protein binding(GO:0005515)
part2transcript/30371	carbohydrate metabolic process(GO:0005975)		hydrolase activity, hydrolyzing O-glycosyl compounds(GO:0004553)
part1transcript/18846	transmembrane transport(GO:0055085)	integral component of membrane(GO:0016021)	transmembrane transporter activity(GO:0022857)
part2transcript/23116	protein transport(GO:0015031)	integral component of membrane(GO:0016021)
part2transcript/27175	proteolysis(GO:0006508)		serine-type carboxypeptidase activity(GO:0004185)
part1transcript/51322	ATP synthesis coupled proton transport(GO:0015986)	proton-transporting ATP synthase complex, coupling factor F(o)(GO:0045263)	proton transmembrane transporter activity(GO:0015078)
part2transcript/15949	oxidation-reduction process(GO:0055114)		copper ion binding(GO:0005507)| oxidoreductase activity(GO:0016491)
part2transcript/18411			zinc ion binding(GO:0008270)
part2transcript/16912			protein binding(GO:0005515)
part2transcript/36920	cation transport(GO:0006812)| transmembrane transport(GO:0055085)	integral component of membrane(GO:0016021)	cation transmembrane transporter activity(GO:0008324)
part2transcript/32820	recognition of pollen(GO:0048544)
part1transcript/33997	regulation of cyclin-dependent protein serine/threonine kinase activity(GO:0000079)		protein kinase binding(GO:0019901)
part2transcript/23177	oxidation-reduction process(GO:0055114)		oxidoreductase activity(GO:0016491)
part2transcript/10008			DNA binding(GO:0003677)
part1transcript/22178	lipid metabolic process(GO:0006629)
part1transcript/42397	oxidation-reduction process(GO:0055114)		acireductone dioxygenase [iron(II)-requiring] activity(GO:0010309)
part2transcript/17513	transmembrane transport(GO:0055085)	membrane(GO:0016020)	transmembrane transporter activity(GO:0022857)
part1transcript/28513	gene silencing by RNA(GO:0031047)
part2transcript/32749	regulation of transcription, DNA-templated(GO:0006355)		DNA-binding transcription factor activity(GO:0003700)| sequence-specific DNA binding(GO:0043565)| DNA binding(GO:0003677)
part1transcript/35536			zinc ion binding(GO:0008270)
part2transcript/29970	nucleoside metabolic process(GO:0009116)
part1transcript/9617			protein binding(GO:0005515)
part1transcript/35689	carbohydrate metabolic process(GO:0005975)		isomerase activity(GO:0016853)
part2transcript/24918	carbohydrate metabolic process(GO:0005975)		polygalacturonase activity(GO:0004650)
part2transcript/3394	intracellular protein transport(GO:0006886)		Ran GTPase binding(GO:0008536)
part2transcript/3756	protein phosphorylation(GO:0006468)		protein kinase activity(GO:0004672)| ATP binding(GO:0005524)
part1transcript/43101	lipid metabolic process(GO:0006629)		oxidoreductase activity, acting on the CH-CH group of donors(GO:0016627)
part1transcript/45277			nucleic acid binding(GO:0003676)
part2transcript/44640	nucleoside triphosphate catabolic process(GO:0009143)		nucleoside-triphosphate diphosphatase activity(GO:0047429)
part2transcript/11102	transmembrane transport(GO:0055085)	integral component of membrane(GO:0016021)
part2transcript/18186			protein binding(GO:0005515)
part2transcript/45797	superoxide metabolic process(GO:0006801)		metal ion binding(GO:0046872)
part2transcript/32343	regulation of transcription, DNA-templated(GO:0006355)		sequence-specific DNA binding(GO:0043565)| DNA-binding transcription factor activity(GO:0003700)
part2transcript/22100	oxidation-reduction process(GO:0055114)		oxidoreductase activity(GO:0016491)
part2transcript/24788	oxidation-reduction process(GO:0055114)		iron ion binding(GO:0005506)| oxidoreductase activity, acting on paired donors, with incorporation or reduction of molecular oxygen(GO:0016705)| heme binding(GO:0020037)
part2transcript/26646	oxidation-reduction process(GO:0055114)		iron ion binding(GO:0005506)| oxidoreductase activity, acting on paired donors, with incorporation or reduction of molecular oxygen(GO:0016705)| heme binding(GO:0020037)
part1transcript/48984	translation(GO:0006412)	ribosome(GO:0005840)| intracellular(GO:0005622)	structural constituent of ribosome(GO:0003735)
part2transcript/23303	protein phosphorylation(GO:0006468)		protein kinase activity(GO:0004672)| ATP binding(GO:0005524)
part2transcript/34511	protein phosphorylation(GO:0006468)		ATP binding(GO:0005524)| protein kinase activity(GO:0004672)
part2transcript/13689	oxidation-reduction process(GO:0055114)		protein binding(GO:0005515)| oxidoreductase activity(GO:0016491)
part1transcript/10685			protein binding(GO:0005515)
part2transcript/46868	superoxide metabolic process(GO:0006801)		metal ion binding(GO:0046872)
part2transcript/21667	tRNA aminoacylation for protein translation(GO:0006418)		ATP binding(GO:0005524)| aminoacyl-tRNA ligase activity(GO:0004812)| nucleic acid binding(GO:0003676)| nucleotide binding(GO:0000166)
part1transcript/39262			coenzyme binding(GO:0050662)| catalytic activity(GO:0003824)
part2transcript/2872			catalytic activity(GO:0003824)
part2transcript/45311			protein binding(GO:0005515)
part2transcript/2112			catalytic activity(GO:0003824)
part1transcript/12061			RNA binding(GO:0003723)
part1transcript/41694	nitrogen compound metabolic process(GO:0006807)
part2transcript/6624	biosynthetic process(GO:0009058)
part2transcript/17305	protein phosphorylation(GO:0006468)		protein kinase activity(GO:0004672)| ATP binding(GO:0005524)
part2transcript/13716	sulfate transport(GO:0008272)	integral component of membrane(GO:0016021)	sulfate transmembrane transporter activity(GO:0015116)
part2transcript/34188	tetrapyrrole biosynthetic process(GO:0033014)		hydroxymethylbilane synthase activity(GO:0004418)
part1transcript/16993	gluconeogenesis(GO:0006094)| glycolytic process(GO:0006096)		glucose-6-phosphate isomerase activity(GO:0004347)
part2transcript/11942	proteolysis(GO:0006508)		serine-type peptidase activity(GO:0008236)
part2transcript/2769			ATP binding(GO:0005524)| protein binding(GO:0005515)| nucleic acid binding(GO:0003676)
part2transcript/13522	metal ion transport(GO:0030001)| transmembrane transport(GO:0055085)	membrane(GO:0016020)	metal ion transmembrane transporter activity(GO:0046873)
part1transcript/19419	protein phosphorylation(GO:0006468)| signal transduction(GO:0007165)		ATP binding(GO:0005524)| protein kinase activity(GO:0004672)
part1transcript/33349	oxidation-reduction process(GO:0055114)		oxidoreductase activity(GO:0016491)| FMN binding(GO:0010181)
part2transcript/7706			ADP binding(GO:0043531)| protein binding(GO:0005515)
part1transcript/46083	defense response(GO:0006952)
part2transcript/40082	phosphatidylinositol phosphorylation(GO:0046854)
part2transcript/14262	Golgi organization(GO:0007030)
part2transcript/35086	nucleosome assembly(GO:0006334)	nucleus(GO:0005634)
part1transcript/47220			calcium ion binding(GO:0005509)
part1transcript/48398			sequence-specific DNA binding(GO:0043565)
part2transcript/30512			ubiquitin protein ligase activity(GO:0061630)
part2transcript/42075	oxidation-reduction process(GO:0055114)		oxidoreductase activity(GO:0016491)| 2 iron, 2 sulfur cluster binding(GO:0051537)
part1transcript/38472			protein binding(GO:0005515)
part2transcript/7561	glycolytic process(GO:0006096)		fructose-bisphosphate aldolase activity(GO:0004332)
part2transcript/1611			ADP binding(GO:0043531)
part2transcript/24307	dephosphorylation(GO:0016311)		protein tyrosine/serine/threonine phosphatase activity(GO:0008138)
part2transcript/13611	molybdopterin cofactor biosynthetic process(GO:0032324)
part1transcript/17827	lipid metabolic process(GO:0006629)
part1transcript/29755			methyltransferase activity(GO:0008168)
part2transcript/8191	lipid metabolic process(GO:0006629)
part2transcript/28041		integral component of membrane(GO:0016021)
part2transcript/33652	proton-transporting ATP synthase complex assembly(GO:0043461)
part2transcript/26786	protein folding(GO:0006457)| protein transport(GO:0015031)
part2transcript/45624			zinc ion binding(GO:0008270)| DNA binding(GO:0003677)
part2transcript/3127	translation(GO:0006412)	intracellular(GO:0005622)| ribosome(GO:0005840)	structural constituent of ribosome(GO:0003735)
part2transcript/1029			GTP binding(GO:0005525)
part1transcript/34405	oxidation-reduction process(GO:0055114)| response to oxidative stress(GO:0006979)		heme binding(GO:0020037)| peroxidase activity(GO:0004601)
part2transcript/15558	transmembrane transport(GO:0055085)	membrane(GO:0016020)	transmembrane transporter activity(GO:0022857)
part1transcript/21225	oxidation-reduction process(GO:0055114)		oxidoreductase activity(GO:0016491)
part1transcript/40788	carbohydrate metabolic process(GO:0005975)		hydrolase activity, hydrolyzing O-glycosyl compounds(GO:0004553)
part1transcript/25112			4 iron, 4 sulfur cluster binding(GO:0051539)
part1transcript/42837	protein peptidyl-prolyl isomerization(GO:0000413)		peptidyl-prolyl cis-trans isomerase activity(GO:0003755)
part2transcript/8523		nucleus(GO:0005634)	RNA binding(GO:0003723)| helicase activity(GO:0004386)| zinc ion binding(GO:0008270)| ATP binding(GO:0005524)| nucleic acid binding(GO:0003676)
part1transcript/33919	protein phosphorylation(GO:0006468)		protein kinase activity(GO:0004672)| ATP binding(GO:0005524)
part2transcript/2993			ADP binding(GO:0043531)
part2transcript/34457	glycolytic process(GO:0006096)		fructose-bisphosphate aldolase activity(GO:0004332)
part1transcript/17880			ubiquitin-like modifier activating enzyme activity(GO:0008641)
part1transcript/15657	tRNA processing(GO:0008033)| oxidation-reduction process(GO:0055114)		flavin adenine dinucleotide binding(GO:0050660)| tRNA dihydrouridine synthase activity(GO:0017150)
part1transcript/28934			GTPase activity(GO:0003924)
part2transcript/7345			protein binding(GO:0005515)| DNA binding(GO:0003677)
part2transcript/14428			ATP binding(GO:0005524)
part1transcript/35860			protein binding(GO:0005515)
part2transcript/9361	lipid metabolic process(GO:0006629)
part1transcript/46404	defense response(GO:0006952)
part2transcript/32868			protein binding(GO:0005515)
part2transcript/5651	G-protein coupled receptor signaling pathway(GO:0007186)		G-protein beta/gamma-subunit complex binding(GO:0031683)| GTPase activity(GO:0003924)| guanyl nucleotide binding(GO:0019001)
part2transcript/7964	molybdate ion transport(GO:0015689)	integral component of membrane(GO:0016021)	molybdate ion transmembrane transporter activity(GO:0015098)
part2transcript/9862			transferase activity, transferring glycosyl groups(GO:0016757)
part1transcript/33746			methyltransferase activity(GO:0008168)
part1transcript/37198	regulation of transcription, DNA-templated(GO:0006355)		DNA binding(GO:0003677)
part2transcript/8156	carbohydrate metabolic process(GO:0005975)		catalytic activity(GO:0003824)| hydrolase activity, hydrolyzing O-glycosyl compounds(GO:0004553)
part1transcript/26876			DNA binding(GO:0003677)
part2transcript/6214	thiamine biosynthetic process(GO:0009228)		iron-sulfur cluster binding(GO:0051536)
part2transcript/24627		integral component of membrane(GO:0016021)
part1transcript/24826	protein folding(GO:0006457)| protein transport(GO:0015031)
part1transcript/22531	RNA modification(GO:0009451)| pseudouridine synthesis(GO:0001522)		RNA binding(GO:0003723)| pseudouridine synthase activity(GO:0009982)
part2transcript/16894			nucleic acid binding(GO:0003676)| zinc ion binding(GO:0008270)
part1transcript/2086			RNA-DNA hybrid ribonuclease activity(GO:0004523)| nucleic acid binding(GO:0003676)
part1transcript/42363			intramolecular lyase activity(GO:0016872)
part1transcript/11512	methionine biosynthetic process(GO:0009086)| cellular amino acid biosynthetic process(GO:0008652)		5-methyltetrahydropteroyltriglutamate-homocysteine S-methyltransferase activity(GO:0003871)| zinc ion binding(GO:0008270)
part1transcript/47995			calcium ion binding(GO:0005509)
part2transcript/14020			nucleic acid binding(GO:0003676)
part1transcript/40339			endopeptidase inhibitor activity(GO:0004866)
part2transcript/14133	protein phosphorylation(GO:0006468)		protein kinase activity(GO:0004672)
part2transcript/894	nuclear-transcribed mRNA catabolic process, nonsense-mediated decay(GO:0000184)	cytoplasm(GO:0005737)	hydrolase activity(GO:0016787)| ATP binding(GO:0005524)| DNA binding(GO:0003677)| zinc ion binding(GO:0008270)| helicase activity(GO:0004386)
part1transcript/1335		myosin complex(GO:0016459)	ATP binding(GO:0005524)| motor activity(GO:0003774)| protein binding(GO:0005515)
part2transcript/36840	cell redox homeostasis(GO:0045454)
part1transcript/28682			unfolded protein binding(GO:0051082)| heat shock protein binding(GO:0031072)
part1transcript/48454	translation(GO:0006412)	ribosome(GO:0005840)	structural constituent of ribosome(GO:0003735)
part1transcript/17059			protein dimerization activity(GO:0046983)
part1transcript/19665	lipid metabolic process(GO:0006629)
part1transcript/37504	regulation of transcription, DNA-templated(GO:0006355)		DNA binding(GO:0003677)
part1transcript/18998	oxidation-reduction process(GO:0055114)		oxidoreductase activity, acting on paired donors, with oxidation of a pair of donors resulting in the reduction of molecular oxygen to two molecules of water(GO:0016717)
part2transcript/41965		cytoplasm(GO:0005737)	Rho GDP-dissociation inhibitor activity(GO:0005094)
part2transcript/22358	glycerol metabolic process(GO:0006071)		glycerone kinase activity(GO:0004371)
part2transcript/19974			catalytic activity(GO:0003824)
part1transcript/31573	NAD biosynthetic process(GO:0009435)		transferase activity, transferring pentosyl groups(GO:0016763)| nicotinate-nucleotide diphosphorylase (carboxylating) activity(GO:0004514)
part2transcript/12743	intracellular protein transport(GO:0006886)| ER to Golgi vesicle-mediated transport(GO:0006888)	COPII vesicle coat(GO:0030127)	zinc ion binding(GO:0008270)
part1transcript/42345			protein binding(GO:0005515)
part2transcript/27676	biosynthetic process(GO:0009058)		pyridoxal phosphate binding(GO:0030170)
part2transcript/12792	protein phosphorylation(GO:0006468)		protein kinase activity(GO:0004672)| calcium ion binding(GO:0005509)| ATP binding(GO:0005524)
part2transcript/5840		SAGA-type complex(GO:0070461)
part2transcript/1816		membrane(GO:0016020)	ATP binding(GO:0005524)| ATPase activity(GO:0016887)
part2transcript/10045	G-protein coupled receptor signaling pathway(GO:0007186)		guanyl nucleotide binding(GO:0019001)| GTPase activity(GO:0003924)| G-protein beta/gamma-subunit complex binding(GO:0031683)
part2transcript/42893		membrane(GO:0016020)
part1transcript/4260	DNA integration(GO:0015074)
part1transcript/29276	nucleotide biosynthetic process(GO:0009165)		ribose phosphate diphosphokinase activity(GO:0004749)| magnesium ion binding(GO:0000287)
part2transcript/6346			protein binding(GO:0005515)
part1transcript/25289			protein binding(GO:0005515)
part2transcript/6201			uridylyltransferase activity(GO:0070569)
part2transcript/25407		integral component of membrane(GO:0016021)	transferase activity, transferring glycosyl groups(GO:0016757)
part2transcript/4935	protein phosphorylation(GO:0006468)		protein binding(GO:0005515)| protein kinase activity(GO:0004672)
part2transcript/18350	oxidation-reduction process(GO:0055114)		oxidoreductase activity(GO:0016491)
part2transcript/15085	mitotic spindle assembly checkpoint(GO:0007094)
part2transcript/4577			GTP binding(GO:0005525)| GTPase activity(GO:0003924)
part1transcript/40547			DNA binding(GO:0003677)| zinc ion binding(GO:0008270)
part2transcript/22332	carbohydrate metabolic process(GO:0005975)		hydrolase activity, hydrolyzing O-glycosyl compounds(GO:0004553)
part2transcript/20703	regulation of transcription, DNA-templated(GO:0006355)		DNA binding(GO:0003677)
part2transcript/34417	cell redox homeostasis(GO:0045454)
part1transcript/2722		nucleus(GO:0005634)
part1transcript/49546	translation(GO:0006412)	ribosome(GO:0005840)| intracellular(GO:0005622)	structural constituent of ribosome(GO:0003735)
part2transcript/49246			protein binding(GO:0005515)
part2transcript/24527	biosynthetic process(GO:0009058)		pyridoxal phosphate binding(GO:0030170)
part2transcript/11681	carbohydrate metabolic process(GO:0005975)		hydrolase activity, hydrolyzing O-glycosyl compounds(GO:0004553)
part1transcript/34574			hydrolase activity(GO:0016787)
part1transcript/12098		integral component of membrane(GO:0016021)
part2transcript/22834	cell redox homeostasis(GO:0045454)
part2transcript/37754	photosynthesis(GO:0015979)	integral component of membrane(GO:0016021)| photosystem II(GO:0009523)	manganese ion binding(GO:0030145)
part1transcript/42963	cellulose microfibril organization(GO:0010215)| cell growth(GO:0016049)	anchored component of membrane(GO:0031225)
part2transcript/25395	oxidation-reduction process(GO:0055114)		oxidoreductase activity, acting on the CH-OH group of donors, NAD or NADP as acceptor(GO:0016616)
part1transcript/23865	protein phosphorylation(GO:0006468)		protein kinase activity(GO:0004672)| ATP binding(GO:0005524)
part2transcript/37438	oxidation-reduction process(GO:0055114)		oxidoreductase activity(GO:0016491)
[truncated: 8,088 more rows]

## Sheet: Table S8
Table S8. Gradient elution conditions for the determination of P. ternata by HPLC.
time(min)	flow rate (ml/min)	mobile phase A(water, % )	mobile phase B(acetonitrile, % )
0	0.8	92	8
2	0.8	88	12
5	0.8	82	18
10	0.8	80	20
12	0.8	75	25
15	0.8	70	30
18	0.8	55	45
20	0.8	20	80
22	0.8	92	8
30	0.8	92	8

## Sheet: Table S9
Table S9. DEGs of anthocyanin biosynthesis among each group
Rf vs. Re			Yf vs. Ye			Re vs. Ye			Rf vs. Yf
transcript ID	Gene name		transcript ID	Gene name		transcript ID	Gene name		transcript ID	Gene name
part1transcript_28547	PtCHS1		part1transcript_28547	PtCHS1		part1transcript_38361	PtF3H1		part2transcript_30094	PtF3’H3
part1transcript_28607	PtCHS2		part1transcript_28607	PtCHS2		part1transcript_34113	PtF3H2		part2transcript_24921	PtF3’5’H
part1transcript_16043	PtCHI1		part2transcript_44982	PtCHI2		part2transcript_34694	PtF3H3		part1transcript_7738	PtUPD-GT11
part2transcript_21683	PtF3’H1		part1transcript_16043	PtCHI1		part2transcript_21242	PtF3’H4		part2transcript_35125	PtUPD-GT12
part2transcript_25502	PtF3’H2		part1transcript_33690	PtDFR5		part2transcript_30094	PtF3’H3		part2transcript_479	PtUPD-GT13
part2transcript_24921	PtF3’5’H		part1transcript_31315	PtANS		part2transcript_24921	PtF3’5’H		part2transcript_34588	PtUPD-GT14
part1transcript_32904	PtDFR1		part1transcript_23663	PtUPD-GT3		part1transcript_35510	PtDFR6		part1transcript_35669	PtUPD-GT15
part1transcript_36349	PtDFR2		part2transcript_22408	PtUPD-GT7		part1transcript_36349	PtDFR2		part1transcript_40807	PtbHLH11
part2transcript_38157	PtDFR3		part2transcript_26589	PtUPD-GT2		part1transcript_26635	PtUPD-GT1		part1transcript_20218	PtbHLH4
part2transcript_38320	PtDFR4		part2transcript_23515	PtUPD-GT8		part1transcript_7738	PtUPD-GT11		part1transcript_22203	PtbHLH3
part1transcript_33690	PtDFR5		part1transcript_3402	PtUPD-GT9		part2transcript_35125	PtUPD-GT12		part1transcript_42839	PtbHLH12
part1transcript_31315	PtANS		part2transcript_38455	PtUPD-GT10		part1transcript_12775	PtUPD-GT16
part1transcript_26635	PtUPD-GT1		part1transcript_7738	PtUPD-GT11		part1transcript_35669	PtUPD-GT15
part2transcript_26589	PtUPD-GT2		part2transcript_19502	PtMYB1		part2transcript_34588	PtUPD-GT14
part1transcript_23663	PtUPD-GT3		part2transcript_11606	PtMYB2		part2transcript_30058	PtMYB6
part2transcript_37158	PtUPD-GT4		part2transcript_17329	PtMYB3		part1transcript_38095	PtMYB7
part1transcript_31315	PtUPD-GT5		part1transcript_40126	PtMYB4		part1transcript_40616	PtMYB8
part1transcript_21744	PtbHLH1		part1transcript_41127	PtMYB5		part1transcript_42840	PtbHLH9
part1transcript_40896	PtbHLH2		part1transcript_22203	PtbHLH3		part2transcript_44754	PtbHLH10
			part1transcript_20218	PtbHLH4
			part2transcript_32870	PtbHLH5
			part1transcript_42479	PtbHLH6
			part1transcript_43232	PtbHLH7
			part2transcript_12280	PtbHLH8

## Sheet: Table S10
Table S10. Primers used in this study
Primer name	Sequence
PtCHI-F	CCAACAGCAACGACGAGTG
PtCHI-R	GCAGAACCAGGTGATGTAGTG
PtDFR2-F	CTACGGTGGACGGAATGCTGAA
PtDFR2-R	ATGCTGATGAGGTGAAGGCTGTT
PtUPD-GT1-F	CGTCTTCTTCTCCGTCTTC
PtUPD-GT1-R	CGTCTTGATGGCGATGG
PtUPD-GT2-F	TGCTGCTTCACTCTTCTC
PtUPD-GT2-R	CGTCGTCCTTCATCTGTT
PtUPD-GT3-F	GGATTGGAAGCAGATGAAC
PtUPD-GT3-R	CAGGAGAGGCACTTGTC
PtMYB8-F	GGACGAAGACGCTGACA
PtMYB8-R	GAGACTGCCGACGAGATT
PtUPD-GT7-F	TGCTGCTTCACTCTTCTCTG
PtUPD-GT7-R	TGTCCTTCATCTGCTTCCAAT
PtbHLH5-F	CACTGCGTCTGTACTGCTA
PtbHLH5-R	TCGGCTCCTCAAGTCCTT
PtDFR6-F	GTGTTAGGTGCGAGGATGAG
PtDFR6-R	AAGGAGATGCTGTATGGAAGAC
PtCHS2-F	CCGACTACTACTTCCGCATCA
PtCHS2-R	GGTTCTCCTTCAGCATCTCCT
18s-F	GTCGGATTATGACTGAACGCCTCT
18s-R	GCCACTCTGCCACTTACAATGC
